# Supplementary material for: GmMYB176 Regulates Multiple Steps in Isoflavonoid Biosynthesis in Soybean
Source: Front Plant Sci. 2019 May 3;10:562. doi: 10.3389/fpls.2019.00562 (PMC6509752; doi:10.3389/fpls.2019.00562)
Supplement: Supplementary file 2 [file Table_2.XLSX]

## Sheet: GmMYB176-OE  3337 up 2390 down
Table S2. Differentially expressed genes in GmMYB176-OE compared to control (>2 fold change with padj<0.001)
3337 Upregulated genes
Locus ID	baseMean [C]	baseMean [OE]	Fold Change	padj	Annotation
Glyma.07G212400	1.58185	484.494	306.282	3.54362e-88	(M=354) PF00847 - AP2 domain (AP2)
Glyma.02G132500	0.468164	230.473	492.291	3.39168e-57	(M=354) PF00847 - AP2 domain (AP2)
Glyma.14G116400	0	149.132	#DIV/0!	5.39271e-48
Glyma.05G049900	2.82515	311.913	110.406	2.79052e-74	(M=3) PTHR31839:SF0 - DEHYDRATION-RESPONSIVE ELEMENT-BINDING PROTEIN 1E-RELATED
Glyma.17G131900	0.84311	112.826	133.821	5.51409e-41	(M=3) PTHR31839:SF0 - DEHYDRATION-RESPONSIVE ELEMENT-BINDING PROTEIN 1E-RELATED
Glyma.01G216000	0.88829	125.241	140.991	1.67029e-43	(M=3) PTHR31839:SF0 - DEHYDRATION-RESPONSIVE ELEMENT-BINDING PROTEIN 1E-RELATED
Glyma.18G013800	0.498838	76.4996	153.356	6.06057e-32	(M=5) PTHR14155:SF110 - RING/U-BOX DOMAIN-CONTAINING PROTEIN
Glyma.11G045600	0	50.8298	#DIV/0!	3.2388e-25	(M=6) PTHR11751:SF431 - 1-AMINOCYCLOPROPANE-1-CARBOXYLATE SYNTHASE 4-RELATED
Glyma.12G104800	5.77336	255.96	44.3347	1.57582e-72	(M=10) PTHR10641//PTHR10641:SF584 - MYB-LIKE DNA-BINDING PROTEIN MYB
Glyma.11G043700	11.2125	456.792	40.7396	2.06825e-117	(M=4) PTHR23042:SF25 - TRANSCRIPTION FACTOR NAI1
Glyma.16G013000	4.28974	186.577	43.4937	1.54254e-58	(M=40) PF04570 - zinc-finger of the FCS-type, C2-C2 (zf-FLZ)
Glyma.01G216600	16.5643	531.214	32.0699	8.23815e-135	(M=4) PTHR11206:SF127 - MATE EFFLUX FAMILY PROTEIN
Glyma.05G186700	26.3425	838.663	31.8368	2.75077e-194	(M=354) PF00847 - AP2 domain (AP2)
Glyma.09G185500	4.80134	344.299	71.709	3.34701e-26	(M=7) PF00257 - Dehydrin (Dehydrin)
Glyma.10G236000	0	40.1832	#DIV/0!	1.84005e-22	(M=4) PTHR33836:SF1 - ARM REPEAT SUPERFAMILY PROTEIN-RELATED
Glyma.01G204400	49.276	1495.84	30.3564	3.69643e-141	(M=7) PTHR33077:SF13 - PROTEIN TIFY 10A-RELATED
Glyma.07G090400	0.959125	65.0863	67.8601	2.14241e-28	(M=7) PF00257 - Dehydrin (Dehydrin)
Glyma.12G186200	8.89231	284.875	32.0361	5.30081e-80	(M=4) PTHR31989:SF4 - NAC DOMAIN-CONTAINING PROTEIN 61-RELATED
Glyma.12G104600	1.76654	76.4695	43.2877	1.4379e-29	(M=10) PTHR10641//PTHR10641:SF584 - MYB-LIKE DNA-BINDING PROTEIN MYB
Glyma.10G064400	0.913945	51.5309	56.3829	5.42664e-25	(M=2) PTHR23241:SF11 - LATE EMBRYOGENESIS ABUNDANT PROTEIN (ATECP63)-RELATED
Glyma.20G119600	0.764399	53.4767	69.9592	1.1559e-24	(M=14) PTHR27005:SF28 - PROTEIN KINASE-LIKE PROTEIN
Glyma.13G333100	4.2652	134.587	31.5546	5.80031e-41	(M=4) PTHR19139//PTHR19139:SF55 - AQUAPORIN TRANSPORTER
Glyma.01G232000	0.936328	57.4863	61.3956	9.44344e-26	(M=2) PTHR31985:SF3 - ETHYLENE-RESPONSIVE TRANSCRIPTION FACTOR ERF019-RELATED
Glyma.15G104700	15.7376	421.012	26.752	3.87791e-107	(M=11) PTHR13683:SF268 - EUKARYOTIC ASPARTYL PROTEASE FAMILY PROTEIN
Glyma.06G058400	0	30.2964	#DIV/0!	6.66544e-19	(M=8) PTHR31985:SF34 - ETHYLENE-RESPONSIVE TRANSCRIPTION FACTOR ERF018
Glyma.02G125600	106.126	2565.61	24.1751	3.67364e-181	(M=1) PTHR31901:SF4 - INDOLE-3-ACETIC ACID-AMIDO SYNTHETASE GH3.2-RELATED
Glyma.05G045800	0	32.1307	#DIV/0!	2.57649e-19	(M=6) PTHR33595:SF3 - EMB
Glyma.13G245600	7.31952	193.507	26.4371	2.30019e-59	(M=3) PTHR33098:SF10 - T28P6.11 PROTEIN
Glyma.10G234700	1.82462	70.9566	38.8885	1.5955e-29	(M=6) PTHR24282:SF15 - CYTOCHROME P450, FAMILY 715, SUBFAMILY A, POLYPEPTIDE 1
Glyma.15G209300	36.8342	838.529	22.765	2.24605e-156	(M=117) PF00560//PF08263//PF13855 - Leucine Rich Repeat (LRR_1) // Leucine rich repeat N-terminal domain (LRRNT_2) // Leucine rich repeat (LRR_8)
Glyma.19G218100	0	27.1445	#DIV/0!	1.22228e-17	(M=8) PTHR15486:SF18 - GLYCEROL-3-PHOSPHATE ACYLTRANSFERASE 2-RELATED
Glyma.16G199000	12.1851	266.819	21.8972	3.62752e-81	(M=4) PTHR31839:SF8 - DEHYDRATION-RESPONSIVE ELEMENT-BINDING PROTEIN 1A-RELATED
Glyma.03G052200	3.97656	109.069	27.4281	8.80998e-39	(M=2) PTHR30289 - UNCHARACTERIZED PROTEIN YBCL-RELATED
Glyma.03G112800	2.18953	64.2128	29.3273	8.78901e-27	(M=17) PTHR31190:SF21 - ETHYLENE-RESPONSIVE TRANSCRIPTION FACTOR 13
Glyma.13G051600	2.70384	73.5761	27.2117	1.77726e-29	(M=7) PTHR24298:SF1 - CYTOCHROME P450, FAMILY 79, SUBFAMILY C, POLYPEPTIDE 1-RELATED
Glyma.07G044900	0.194726	27.4009	140.715	6.48532e-17	(M=40) PF04570 - zinc-finger of the FCS-type, C2-C2 (zf-FLZ)
Glyma.05G049800	0.2254	29.082	129.024	2.50421e-16	(M=354) PF00847 - AP2 domain (AP2)
Glyma.08G302600	14.0068	287.959	20.5585	6.98261e-81	(M=3) 2.6.1.45 - Serine--glyoxylate transaminase / SGAT
Glyma.07G183900	2.47844	70.4158	28.4114	3.63907e-28	(M=1) PF00069//PF03388 - Protein kinase domain (Pkinase) // Legume-like lectin family (Lectin_leg-like)
Glyma.11G059100	3.51125	80.4445	22.9105	9.1028e-31	(M=2) PTHR10994:SF86 - RETICULON-LIKE PROTEIN B13
Glyma.06G300100	7.28724	149.254	20.4816	7.1549e-50	(M=10) PTHR10641//PTHR10641:SF584 - MYB-LIKE DNA-BINDING PROTEIN MYB
Glyma.03G229800	4.21716	105.038	24.9073	2.83077e-27	(M=6) 2.4.1.123 - Inositol 3-alpha-galactosyltransferase / UDP-alpha-D-galactose:myo-inositol 3-alpha-D-galactosyltransferase
Glyma.03G068200	2.91593	74.3931	25.5127	4.51765e-30	(M=50) PF00197 - Trypsin and protease inhibitor (Kunitz_legume)
Glyma.06G183800	0.2254	28.0168	124.298	5.49941e-17	(M=3) PTHR23315:SF116 - U-BOX DOMAIN-CONTAINING PROTEIN 18-RELATED
Glyma.18G116900	16.2393	313.071	19.2786	1.20954e-72	(M=3) 2.6.1.45 - Serine--glyoxylate transaminase / SGAT
Glyma.17G047700	58.8011	1064.19	18.0982	5.94679e-191	(M=7) PTHR33077:SF13 - PROTEIN TIFY 10A-RELATED
Glyma.01G036000	19.5939	385.407	19.6697	7.31819e-46	(M=2) 2.4.1.195 - N-hydroxythioamide S-beta-glucosyltransferase / Uridine diphosphoglucose-thiohydroximate glucosyltransferase
Glyma.01G032600	1.57182	44.7996	28.5018	1.59271e-20	(M=3) PTHR13902//PTHR13902:SF23 - SERINE/THREONINE-PROTEIN KINASE WNK WITH NO LYSINE -RELATED
Glyma.10G022300	5.47427	119.578	21.8437	7.26343e-42
Glyma.08G175800	11.7153	210.554	17.9725	1.0989e-64	(M=11) 1.1.3.15 - (S)-2-hydroxy-acid oxidase / Hydroxy-acid oxidase B
Glyma.18G138300	3.61235	80.3619	22.2464	4.46283e-31	(M=2) PTHR11695//PTHR11695:SF552 - ALCOHOL DEHYDROGENASE RELATED
Glyma.11G003500	0.546875	29.6607	54.2366	3.25458e-16	(M=1) PTHR10314:SF123 - TRYPTOPHAN SYNTHASE BETA CHAIN-LIKE PROTEIN
Glyma.17G153300	20.1948	561.057	27.7822	5.70948e-23	(M=4) PTHR11654:SF121 - PROTEIN NRT1/ PTR FAMILY 7.3
Glyma.10G010700	12.1699	218.034	17.9159	2.86726e-69	(M=4) PTHR10209//PTHR10209:SF109 - OXIDOREDUCTASE, 2OG-FE II OXYGENASE FAMILY PROTEIN
Glyma.12G087200	160.157	2991.79	18.6804	1.02266e-64	(M=2) PTHR24296:SF7 - CYTOCHROME P450 94C1
Glyma.10G067000	0	20.4643	#DIV/0!	2.23671e-14	(M=4) PTHR31985:SF27 - ETHYLENE-RESPONSIVE TRANSCRIPTION FACTOR ERF016-RELATED
Glyma.12G054700	2.77872	64.4113	23.1802	9.77525e-26	(M=8) PTHR11771:SF42 - PROTEIN C13C4.7
Glyma.13G219100	12.7284	221.777	17.4237	2.04498e-65	(M=7) PTHR33077:SF17 - PROTEIN TIFY 5A-RELATED
Glyma.14G074600	0.741601	34.4656	46.4746	1.05729e-16
Glyma.14G048200	7.66665	134.425	17.5338	3.22444e-43	(M=8) PTHR10795//PTHR10795:SF365 - PROPROTEIN CONVERTASE SUBTILISIN/KEXIN
Glyma.12G167400	3.42264	75.998	22.2045	2.89472e-28	(M=2) PTHR10374//PTHR10374:SF13 - LACTOYLGLUTATHIONE LYASE GLYOXALASE I
Glyma.09G139600	1.22754	35.0492	28.5523	6.74053e-18	(M=4) PTHR33836:SF1 - ARM REPEAT SUPERFAMILY PROTEIN-RELATED
Glyma.05G013700	5.79902	106.887	18.4319	7.09232e-39
Glyma.04G057700	0	17.7654	#DIV/0!	2.31189e-13	(M=8) PTHR31985:SF34 - ETHYLENE-RESPONSIVE TRANSCRIPTION FACTOR ERF018
Glyma.02G029900	4.86555	87.5384	17.9915	2.50504e-31	(M=2) 2.4.1.195 - N-hydroxythioamide S-beta-glucosyltransferase / Uridine diphosphoglucose-thiohydroximate glucosyltransferase
Glyma.01G214300	5.49992	104.064	18.921	1.82782e-34	(M=4) PTHR31032:SF1 - PGR5-LIKE PROTEIN 1A, CHLOROPLASTIC-RELATED
Glyma.12G076800	26.5016	406.444	15.3366	2.63831e-100	(M=3) PTHR10217:SF538 - CYCLIC NUCLEOTIDE-GATED ION CHANNEL 15-RELATED
Glyma.19G198800	9.92526	172.788	17.409	1.71294e-48	(M=17) PTHR31415:SF4 - HARPIN-INDUCED PROTEIN-LIKE-RELATED
Glyma.18G198000	0.88829	32.4133	36.4895	7.97339e-17	(M=39) PF00069//PF00560//PF08263 - Protein kinase domain (Pkinase) // Leucine Rich Repeat (LRR_1) // Leucine rich repeat N-terminal domain (LRRNT_2)
Glyma.17G128900	77.1416	1163.99	15.089	4.9365e-263	(M=7) PTHR10891//PTHR10891:SF621 - EF-HAND CALCIUM-BINDING DOMAIN CONTAINING PROTEIN
Glyma.08G260500	100.995	1437.32	14.2316	3.66019e-248	(M=4) PTHR12161:SF23 - REGULATOR OF VPS4 ACTIVITY IN THE MVB PATHWAY PROTEIN
Glyma.19G164600	13.0332	194.117	14.8941	3.69355e-60	(M=3) PTHR10641//PTHR10641:SF523 - MYB-LIKE DNA-BINDING PROTEIN MYB
Glyma.17G049900	36.9931	547.808	14.8084	1.81369e-137	(M=4) PTHR22893:SF67 - 12-OXOPHYTODIENOATE REDUCTASE 3
Glyma.14G223600	2.71904	50.4986	18.5722	1.04257e-20	(M=6) PTHR22893//PTHR22893:SF62 - NADH OXIDOREDUCTASE-RELATED
Glyma.17G187700	3.93926	67.5059	17.1367	2.37796e-25
Glyma.15G253500	12.8671	192.488	14.9597	1.19987e-58	(M=2306) 2.7.11.1 - Non-specific serine/threonine protein kinase / Threonine-specific protein kinase
Glyma.02G000800	8.85836	138.415	15.6253	1.95862e-45	(M=1) PTHR23042:SF65 - TRANSCRIPTION FACTOR BHLH92
Glyma.14G078600	77.914	1184.06	15.1969	3.98362e-47	(M=4) 4.2.1.92 - Hydroperoxide dehydratase / Hydroperoxide isomerase
Glyma.14G044400	17.994	264.107	14.6775	2.06864e-69	(M=117) PF00560//PF08263//PF13855 - Leucine Rich Repeat (LRR_1) // Leucine rich repeat N-terminal domain (LRRNT_2) // Leucine rich repeat (LRR_8)
Glyma.15G250100	27.3565	370.56	13.5456	3.87395e-75	(M=2) PTHR10543:SF26 - 9-CIS-EPOXYCAROTENOID DIOXYGENASE NCED3, CHLOROPLASTIC-RELATED
Glyma.16G178400	8.09521	122.093	15.0822	5.37077e-42	(M=17) PTHR22814:SF129 - COPPER TRANSPORT FAMILY PROTEIN-RELATED
Glyma.16G178100	8.99174	138.934	15.4513	6.43549e-41	(M=17) PTHR22814:SF129 - COPPER TRANSPORT FAMILY PROTEIN-RELATED
Glyma.06G300200	24.6129	340.038	13.8154	2.46056e-92	(M=10) PTHR10641//PTHR10641:SF584 - MYB-LIKE DNA-BINDING PROTEIN MYB
Glyma.16G156800	0.2254	18.3126	81.2447	2.8159e-12	(M=5) KOG0637 - Sucrose transporter and related proteins
Glyma.13G031800	2.87033	54.8131	19.0964	1.45527e-22	(M=2306) 2.7.11.1 - Non-specific serine/threonine protein kinase / Threonine-specific protein kinase
Glyma.11G106900	56.2943	764.476	13.58	2.24323e-62	(M=10) PF06911 - Senescence-associated protein (Senescence)
Glyma.12G132200	6.86683	109.057	15.8818	9.83524e-33	(M=25) PF00931//PF07725//PF13676 - NB-ARC domain (NB-ARC) // Leucine Rich Repeat (LRR_3) // TIR domain (TIR_2)
Glyma.19G232200	1.1924	30.9456	25.9523	2.04438e-15	(M=1) PTHR10791//PTHR10791:SF35 - RAG1-ACTIVATING PROTEIN 1
Glyma.08G274400	23.5189	305.217	12.9775	4.14047e-94	(M=2) PTHR11680:SF10 - SERINE HYDROXYMETHYLTRANSFERASE 1, MITOCHONDRIAL
Glyma.11G085300	25.4883	338.137	13.2664	2.04374e-87	(M=11) PTHR27001:SF32 - INTERLEUKIN-1 RECEPTOR-ASSOCIATED KINASE 4 PROTEIN-RELATED
Glyma.04G008300	37.5769	480.619	12.7903	1.7872e-94	(M=4) PTHR11627:SF16 - FRUCTOSE-BISPHOSPHATE ALDOLASE 1, CHLOROPLASTIC-RELATED
Glyma.19G201400	9.19356	132.185	14.378	1.22379e-38	(M=2) PTHR24349//PTHR24349:SF125 - SERINE/THREONINE-PROTEIN KINASE
Glyma.20G216800	9.10439	127.008	13.9502	2.46644e-39	(M=2) PTHR31086:SF4 - ALUMINUM-ACTIVATED MALATE TRANSPORTER 10
Glyma.15G250800	30.1613	379.787	12.5919	1.32392e-69	(M=11) 1.1.3.15 - (S)-2-hydroxy-acid oxidase / Hydroxy-acid oxidase B
Glyma.06G090900	6.54941	99.6253	15.2113	1.88169e-32	(M=1) PTHR22952//PTHR22952:SF199 - CAMP-RESPONSE ELEMENT BINDING PROTEIN-RELATED
Glyma.07G150900	9.86252	138.999	14.0937	2.83869e-36	(M=10) 1.14.11.23 - Flavonol synthase / FLS
Glyma.01G225000	2.03551	39.1813	19.2488	1.36275e-17	(M=16) PTHR31657:SF9 - ETHYLENE-RESPONSIVE TRANSCRIPTION FACTOR CRF5-RELATED
Glyma.11G226900	0	16.1704	#DIV/0!	3.27504e-11	(M=3) 3.1.3.37 - Sedoheptulose-bisphosphatase / Sedoheptulose-1,7-bisphosphatase
Glyma.08G171400	18.4388	237.521	12.8816	1.09726e-67	(M=12) PTHR31568:SF17 - EXPRESSED PROTEIN
Glyma.17G131800	0.273438	15.8641	58.0171	3.32148e-11	(M=354) PF00847 - AP2 domain (AP2)
Glyma.20G164200	5.47307	88.0806	16.0934	6.33708e-24	(M=25) PF00069//PF00954//PF01453 - Protein kinase domain (Pkinase) // S-locus glycoprotein domain (S_locus_glycop) // D-mannose binding lectin (B_lectin)
Glyma.16G175800	0.273438	17.8888	65.4217	1.22745e-11	(M=2) 3.2.1.153//3.2.1.80 - Fructan beta-(2,1)-fructosidase / Inulinase // Fructan beta-fructosidase / Fructanase
Glyma.18G056200	8.58373	116.851	13.6131	1.64548e-40	(M=10) 2.3.1.162 - Taxadien-5-alpha-ol O-acetyltransferase / Taxadienol acetyltransferase
Glyma.03G111700	5.06529	74.6694	14.7414	9.63535e-23	(M=17) PTHR31190:SF21 - ETHYLENE-RESPONSIVE TRANSCRIPTION FACTOR 13
Glyma.04G104400	7.37083	97.8596	13.2766	8.82272e-30	(M=5) PTHR10174//PTHR10174:SF148 - RETINALDEHYDE BINDING PROTEIN-RELATED
Glyma.08G208300	0	15.5952	#DIV/0!	6.99901e-11	(M=8) 1.14.11.15 - Gibberellin 3-beta-dioxygenase / Gibberellin 3-beta-hydroxylase
Glyma.01G199700	13.5403	164.886	12.1774	1.24061e-51	(M=2) PTHR11715:SF1 - GLYCINE CLEAVAGE SYSTEM H PROTEIN 3, MITOCHONDRIAL
Glyma.08G053500	80.9276	1007.23	12.446	1.06786e-65	(M=10) PTHR10891:SF573 - CALCIUM-BINDING PROTEIN CML24-RELATED
Glyma.18G116200	4.9034	69.9589	14.2674	3.41912e-26
Glyma.14G148100	12.4563	178.265	14.3112	1.10397e-23	(M=135) PF00892 - EamA-like transporter family (EamA)
Glyma.14G112500	1.85027	32.1423	17.3717	5.94004e-15
Glyma.11G220900	2.0678	35.5808	17.2071	7.11065e-16	(M=2) PTHR27007:SF27 - L-TYPE LECTIN-DOMAIN CONTAINING RECEPTOR KINASE S.4
Glyma.14G082900	9.95985	120.253	12.0738	1.66246e-39	(M=21) 1.14.13.93 - (+)-abscisic acid 8'-hydroxylase / ABA 8'-hydroxylase
Glyma.15G179400	0.795073	23.3393	29.3549	5.71211e-13	(M=2) PTHR21649//PTHR21649:SF5 - CHLOROPHYLL A/B BINDING PROTEIN
Glyma.16G084700	12.5931	161.771	12.846	8.47969e-44	(M=3) PTHR24351:SF69 - AGC (CAMP-DEPENDENT, CGMP-DEPENDENT AND PROTEIN KINASE C) KINASE FAMILY PROTEIN-RELATED
Glyma.13G315300	6.61145	81.6857	12.3552	1.40421e-29	(M=4) PTHR31989:SF4 - NAC DOMAIN-CONTAINING PROTEIN 61-RELATED
Glyma.15G040700	27.8582	335.571	12.0457	2.39598e-67	(M=4) PTHR26374:SF162 - C2H2-TYPE ZINC FINGER FAMILY PROTEIN-RELATED
Glyma.10G214600	2.84454	43.0495	15.1341	1.29752e-17
Glyma.03G144400	3.17932	45.7577	14.3923	1.01686e-16	(M=3) PTHR33493:SF2 - LATE EMBRYOGENESIS ABUNDANT PROTEIN 4-5
Glyma.07G113800	0.918965	27.1802	29.577	6.99486e-12	(M=17) PTHR31190:SF21 - ETHYLENE-RESPONSIVE TRANSCRIPTION FACTOR 13
Glyma.08G145300	34.0241	395.997	11.6387	2.22689e-87	(M=354) PF00847 - AP2 domain (AP2)
Glyma.11G106300	140.838	1690.86	12.0057	6.13681e-48	(M=6) PTHR21576:SF17 - MAJOR FACILITATOR FAMILY PROTEIN
Glyma.08G176300	11.3236	131.612	11.6228	9.54434e-36	(M=2) PTHR10543:SF26 - 9-CIS-EPOXYCAROTENOID DIOXYGENASE NCED3, CHLOROPLASTIC-RELATED
Glyma.03G225300	36.6844	395.195	10.7728	1.4067e-95
Glyma.07G076600	32.8957	384.235	11.6804	5.96879e-44	(M=17) PTHR32246:SF20 - BON1-ASSOCIATED PROTEIN 1-RELATED
Glyma.18G030400	29.7027	320.007	10.7737	4.36492e-87	(M=3) 3.1.3.37 - Sedoheptulose-bisphosphatase / Sedoheptulose-1,7-bisphosphatase
Glyma.17G145900	9.74803	121.678	12.4823	7.39324e-36	(M=4) PTHR31403:SF2 - PHOSPHOLIPASE A1-IBETA2, CHLOROPLASTIC
Glyma.09G130500	5.82356	77.2356	13.2626	1.38173e-26	(M=17) PTHR22814:SF129 - COPPER TRANSPORT FAMILY PROTEIN-RELATED
Glyma.11G144600	66.0041	721.299	10.9281	3.20026e-103	(M=5) PTHR12542//PTHR12542:SF17 - EXOCYST COMPLEX PROTEIN EXO70
Glyma.14G106200	0	13.2647	#DIV/0!	9.1453e-10	(M=8) PTHR31985:SF34 - ETHYLENE-RESPONSIVE TRANSCRIPTION FACTOR ERF018
Glyma.10G274100	38.2477	436.214	11.405	2.32273e-61
Glyma.17G096400	44.825	479.613	10.6997	5.66969e-80	(M=6) PTHR11654:SF59 - PROTEIN NRT1/ PTR FAMILY 2.10-RELATED
Glyma.04G015900	35.0765	387.258	11.0404	1.63607e-62	(M=5) 1.2.1.12//1.2.1.13 - Glyceraldehyde-3-phosphate dehydrogenase (phosphorylating) / Triosephosphate dehydrogenase // Glyceraldehyde-3-phosphate dehydrogenase (NADP(+)) (phosphorylating) / Triosephosphate dehydrogenase (NADP+)
Glyma.11G038600	89.7532	1062.74	11.8407	2.9684e-38	(M=38) PF06200 - tify domain (tify)
Glyma.17G173000	32.6846	358.288	10.962	8.62143e-85	(M=8) PTHR24361:SF334 - MITOGEN-ACTIVATED PROTEIN KINASE KINASE KINASE 19-RELATED
Glyma.09G233800	18.172	290.787	16.0019	9.80698e-15	(M=354) PF00847 - AP2 domain (AP2)
Glyma.10G015000	37.0722	385.147	10.3891	6.27612e-89	(M=67) PF05553 - Cotton fibre expressed protein (DUF761)
Glyma.01G207900	2.0077	29.4055	14.6464	1.34792e-13	(M=16) PF05703 - Auxin canalisation (Auxin_canalis)
Glyma.13G275800	161.609	1648.7	10.2018	1.61392e-105	(M=7) PTHR33021:SF45 - EARLY NODULIN-LIKE PROTEIN 3-RELATED
Glyma.11G085400	72.988	806.631	11.0516	5.59125e-40	(M=11) PTHR27001:SF32 - INTERLEUKIN-1 RECEPTOR-ASSOCIATED KINASE 4 PROTEIN-RELATED
Glyma.03G163100	18.0555	188.224	10.4248	4.71594e-51	(M=3) PTHR10641//PTHR10641:SF523 - MYB-LIKE DNA-BINDING PROTEIN MYB
Glyma.11G055100	5.08864	64.8952	12.7529	1.08677e-21	(M=8) PTHR24361:SF334 - MITOGEN-ACTIVATED PROTEIN KINASE KINASE KINASE 19-RELATED
Glyma.19G036100	1.94892	31.3521	16.0869	3.33928e-14	(M=17) PTHR11926//PTHR11926:SF280 - GLUCOSYL/GLUCURONOSYL TRANSFERASES
Glyma.19G202200	0.194726	14.5401	74.6695	4.86728e-10	(M=4) PTHR19241//PTHR19241:SF286 - ATP-BINDING CASSETTE TRANSPORTER
Glyma.03G016300	9.74504	128.925	13.2298	3.27073e-20	(M=17) PTHR32246:SF20 - BON1-ASSOCIATED PROTEIN 1-RELATED
Glyma.11G077700	94.6439	1031.14	10.895	5.92726e-40	(M=61) PF00314 - Thaumatin family (Thaumatin)
Glyma.15G058000	0.2254	14.6766	65.1133	1.70751e-09	(M=9) PTHR11945:SF179 - MADS-BOX PROTEIN SVP
Glyma.11G046200	21.8695	219.037	10.0157	2.17801e-59	(M=4) PTHR31096:SF7 - ACR1
Glyma.19G260600	0.84311	20.5801	24.4097	2.11126e-11	(M=4) PTHR33222:SF9 - PROTEIN CURVATURE THYLAKOID 1B, CHLOROPLASTIC
Glyma.17G040800	2.29605	32.4711	14.1421	1.24306e-13	(M=7) PTHR23241:SF49 - COLD-REGULATED PROTEIN 15B
Glyma.10G281400	48.3942	494.305	10.2141	1.92812e-51	(M=2) 1.1.1.29//1.1.1.81 - Glycerate dehydrogenase / Hydroxypyruvate reductase // Hydroxypyruvate reductase / D-glycerate dehydrogenase
Glyma.20G147900	2.49364	40.415	16.2073	1.32573e-11	(M=17) 1.14.13.152 - Geraniol 8-hydroxylase / G10H
Glyma.10G239400	0.194726	14.8733	76.3808	1.57776e-09	(M=4) PTHR31839:SF8 - DEHYDRATION-RESPONSIVE ELEMENT-BINDING PROTEIN 1A-RELATED
Glyma.06G220200	61.3844	621.964	10.1323	3.30563e-61	(M=88) PF00069//PF00560//PF08263//PF13855 - Protein kinase domain (Pkinase) // Leucine Rich Repeat (LRR_1) // Leucine rich repeat N-terminal domain (LRRNT_2) // Leucine rich repeat (LRR_8)
Glyma.08G156600	3.06331	37.0106	12.0819	3.20075e-14
Glyma.10G169300	137.004	1329.6	9.70487	8.92799e-130	(M=1) PF12937//PF14299 - F-box-like (F-box-like) // Phloem protein 2 (PP2)
Glyma.15G244200	3.90858	47.029	12.0322	1.8835e-18	(M=19) 1.14.13.173 - 11-oxo-beta-amyrin 30-oxidase / CYP72A154
Glyma.04G069500	199.592	2591.77	12.9853	4.85696e-18	(M=3) PTHR11453//PTHR11453:SF45 - ANION EXCHANGE PROTEIN
Glyma.07G108900	5.56726	70.9083	12.7367	9.58634e-23	(M=2) PTHR10071:SF172 - GATA TRANSCRIPTION FACTOR 2
Glyma.18G116300	60.3049	596.778	9.896	4.32123e-106	(M=4) PTHR10742:SF238 - POLYAMINE OXIDASE 3-RELATED
Glyma.13G095000	138.295	1443.85	10.4403	5.38005e-46	(M=9) PTHR31062:SF32 - XYLOGLUCAN ENDOTRANSGLUCOSYLASE/HYDROLASE PROTEIN 25-RELATED
Glyma.03G230000	10.0524	107.028	10.6469	4.16967e-35	(M=1) KOG1429//KOG1430 - dTDP-glucose 4-6-dehydratase/UDP-glucuronic acid decarboxylase // C-3 sterol dehydrogenase/3-beta-hydroxysteroid dehydrogenase and related dehydrogenases
Glyma.19G030200	0.569673	17.065	29.9557	2.1802e-10	(M=1) PF12095 - Protein of unknown function (DUF3571) (DUF3571)
Glyma.11G067900	19.1671	215.54	11.2453	3.35959e-22
Glyma.03G254900	0.450801	16.4663	36.5268	1.06551e-09	(M=4) PTHR22835//PTHR22835:SF200 - ZINC FINGER FYVE DOMAIN CONTAINING PROTEIN
Glyma.11G026300	11.6639	124.254	10.6529	4.25293e-35	(M=4) PTHR11206:SF127 - MATE EFFLUX FAMILY PROTEIN
Glyma.02G255400	106.01	1418.74	13.383	1.7281e-16	(M=4) PF07014 - Hs1pro-1 protein C-terminus (Hs1pro-1_C)
Glyma.17G154200	0.645527	19.0303	29.4802	1.5355e-10	(M=1) PF07534//PF11744 - TLD (TLD) // Aluminium activated malate transporter (ALMT)
Glyma.15G114000	0.420127	17.4032	41.4236	5.58271e-10	(M=4) PTHR31579:SF15 - F2401.16
Glyma.01G186200	3.55929	46.6309	13.1012	6.0893e-15	(M=3) PTHR13789:SF245 - ZEAXANTHIN EPOXIDASE, CHLOROPLASTIC
Glyma.11G111100	16.7371	167.942	10.0341	1.82997e-48	(M=4) PTHR11627:SF16 - FRUCTOSE-BISPHOSPHATE ALDOLASE 1, CHLOROPLASTIC-RELATED
Glyma.13G333400	18.4607	194.888	10.5569	8.96251e-40	(M=4) PTHR26374:SF162 - C2H2-TYPE ZINC FINGER FAMILY PROTEIN-RELATED
Glyma.09G163900	69.0034	672.877	9.75136	9.82632e-95	(M=50) PF00197 - Trypsin and protease inhibitor (Kunitz_legume)
Glyma.17G127900	17.3322	283.775	16.3727	1.15391e-11	(M=6) PTHR33595:SF3 - EMB
Glyma.09G174200	12.3608	120.695	9.76432	8.23951e-36	(M=23) PF09425 - Divergent CCT motif (CCT_2)
Glyma.07G154700	3.81495	45.5622	11.9431	1.02847e-17
Glyma.13G149000	0	11.6233	#DIV/0!	1.37494e-08	(M=2) PTHR23241:SF11 - LATE EMBRYOGENESIS ABUNDANT PROTEIN (ATECP63)-RELATED
Glyma.02G010100	10.7014	105.882	9.89413	1.44774e-31	(M=4) PTHR10209//PTHR10209:SF109 - OXIDOREDUCTASE, 2OG-FE II OXYGENASE FAMILY PROTEIN
Glyma.13G357300	4.49276	52.646	11.718	1.01771e-19	(M=7) PTHR34787:SF1 - PHOTOSYSTEM I REACTION CENTER SUBUNIT VI-1, CHLOROPLASTIC-RELATED
Glyma.13G279100	42.6048	413.649	9.70898	8.47233e-73	(M=2) PTHR13780:SF39 - CBS DOMAIN-CONTAINING PROTEIN-RELATED
Glyma.17G234000	4.12855	47.289	11.4541	7.70313e-18
Glyma.06G183900	8.6273	92.5849	10.7316	2.02036e-29	(M=9) PTHR11699:SF180 - ALDEHYDE DEHYDROGENASE FAMILY 2 MEMBER B7, MITOCHONDRIAL
Glyma.18G267800	0.344272	14.4654	42.0173	4.04899e-09	(M=3) 2.1.1.231 - Flavonoid 4'-O-methyltransferase / Isoflavone O-methyltransferase
Glyma.07G189300	1.87307	27.4649	14.663	2.35173e-12	(M=5) PTHR10641:SF586 - MYB TRANSCRIPTION FACTOR-RELATED
Glyma.16G003500	2.27828	33.5784	14.7385	1.27426e-12	(M=2) PTHR10374//PTHR10374:SF13 - LACTOYLGLUTATHIONE LYASE GLYOXALASE I
Glyma.06G071200	15.5397	146.267	9.41242	4.49395e-41	(M=3) PTHR11453//PTHR11453:SF45 - ANION EXCHANGE PROTEIN
Glyma.06G020800	80.0367	932.193	11.6471	2.90775e-19
Glyma.20G140600	14.8632	157.248	10.5797	9.64555e-26	(M=12) PTHR27002:SF51 - CYSTEINE-RICH RECEPTOR-LIKE PROTEIN KINASE 25-RELATED
Glyma.03G143500	1.34858	24.9242	18.4819	1.11983e-11	(M=6) PTHR31314:SF7 - MYB-LIKE HTH TRANSCRIPTIONAL REGULATOR FAMILY PROTEIN
Glyma.07G265000	16.2469	163.473	10.0618	5.05921e-34	(M=4) PTHR31579:SF15 - F2401.16
Glyma.20G074700	0	10.7011	#DIV/0!	1.65769e-08
Glyma.12G205700	1.506	26.0043	17.2671	4.78011e-11	(M=5) PTHR14493:SF53 - ZINC FINGER CCCH DOMAIN-CONTAINING PROTEIN 2-RELATED
Glyma.11G185700	309.374	2801.97	9.05691	1.73625e-176	(M=2) PTHR24296:SF7 - CYTOCHROME P450 94C1
Glyma.15G133400	5.36871	62.0501	11.5577	9.24933e-21	(M=8) PTHR27005:SF7 - WALL-ASSOCIATED RECEPTOR KINASE-LIKE 1-RELATED
Glyma.13G259400	81.3675	735.973	9.04504	2.71184e-94	(M=5) PTHR10209:SF91 - GIBBERELLIN 2-BETA-DIOXYGENASE 1
Glyma.14G043000	2.90142	35.0429	12.0779	3.7903e-14	(M=62) PF00560//PF13855 - Leucine Rich Repeat (LRR_1) // Leucine rich repeat (LRR_8)
Glyma.15G072600	19.7714	197.461	9.98721	1.70533e-27	(M=2) PTHR13780//PTHR13780:SF55 - AMP-ACTIVATED PROTEIN KINASE, GAMMA REGULATORY SUBUNIT
Glyma.08G205100	3.18393	41.3134	12.9756	1.04488e-13	(M=2306) 2.7.11.1 - Non-specific serine/threonine protein kinase / Threonine-specific protein kinase
Glyma.U035800	20.0045	216.39	10.817	2.81901e-19	(M=5) PTHR13935//PTHR13935:SF59 - ACHAETE-SCUTE TRANSCRIPTION FACTOR-RELATED
Glyma.09G071600	560.067	4914.68	8.77517	3.62399e-280	(M=7) PTHR33077:SF13 - PROTEIN TIFY 10A-RELATED
Glyma.08G318400	18.5692	168.452	9.07159	7.15721e-47	(M=6) PTHR22835//PTHR22835:SF116 - ZINC FINGER FYVE DOMAIN CONTAINING PROTEIN
Glyma.05G094400	39.7338	367.106	9.23913	3.58477e-58	(M=8) PTHR24361:SF334 - MITOGEN-ACTIVATED PROTEIN KINASE KINASE KINASE 19-RELATED
Glyma.08G172800	0.273438	12.0157	43.9429	2.07965e-08
Glyma.06G166100	3.44949	39.6418	11.4921	9.00152e-16	(M=4) KOG2306 - Uncharacterized conserved protein
Glyma.12G239100	6.41101	66.1164	10.3129	3.41246e-23	(M=1) PTHR24298:SF59 - CYTOCHROME P450-RELATED
Glyma.10G239300	0.66289	18.077	27.27	1.89284e-09	(M=354) PF00847 - AP2 domain (AP2)
Glyma.09G147200	45.8408	593.964	12.9571	6.46215e-13	(M=4) PTHR31839:SF8 - DEHYDRATION-RESPONSIVE ELEMENT-BINDING PROTEIN 1A-RELATED
Glyma.11G217200	54.1158	628.513	11.6142	4.02404e-16	(M=10) PTHR10891:SF573 - CALCIUM-BINDING PROTEIN CML24-RELATED
Glyma.13G116900	8.22614	81.4843	9.90553	1.96346e-27	(M=2) PTHR11654//PTHR11654:SF170 - OLIGOPEPTIDE TRANSPORTER-RELATED
Glyma.05G033700	17.9149	159.231	8.8882	2.83078e-38	(M=12) 2.7.11.7 - [Myosin heavy-chain] kinase / Myosin II heavy-chain kinase
Glyma.13G094900	270.987	3038.35	11.2122	7.15827e-17	(M=9) PTHR31062:SF32 - XYLOGLUCAN ENDOTRANSGLUCOSYLASE/HYDROLASE PROTEIN 25-RELATED
Glyma.20G172600	0.569673	14.0861	24.7266	1.46642e-08	(M=8) PTHR11709:SF94 - LACCASE-15
Glyma.19G227800	34.668	590.747	17.0401	7.90992e-10	(M=6) 2.4.1.123 - Inositol 3-alpha-galactosyltransferase / UDP-alpha-D-galactose:myo-inositol 3-alpha-D-galactosyltransferase
Glyma.07G183100	16.5065	147.406	8.93021	2.3407e-44	(M=4) PTHR11922:SF42 - CLASS I GLUTAMINE AMIDOTRANSFERASE DOMAIN-CONTAINING PROTEIN-RELATED
Glyma.18G292100	9.87953	101.239	10.2474	1.49106e-18
Glyma.07G245400	8.80489	92.4976	10.5053	2.03515e-21	(M=6) PTHR14155:SF117 - E3 UBIQUITIN-PROTEIN LIGASE ATL41-RELATED
Glyma.09G168300	87.3692	784.174	8.9754	2.05249e-44	(M=19) 3.2.1.2 - Beta-amylase / Saccharogen amylase
Glyma.07G151300	154.142	1350.71	8.76273	5.17571e-66	(M=5) 1.14.99.33 - Delta(12)-fatty acid dehydrogenase / Linoleate Delta-12-fatty acid acetylenase (desaturase)
Glyma.04G136600	19.4004	284.281	14.6534	1.31782e-10	(M=1) PF00036//PF13202//PF13833 - EF hand (EF-hand_1) // EF hand (EF-hand_5) // EF-hand domain pair (EF-hand_8)
Glyma.15G108700	424.804	3812.39	8.97448	5.49002e-46	(M=3) 1.8.4.10 - Adenylyl-sulfate reductase (thioredoxin) / Thioredoxin-dependent 5'-adenylylsulfate reductase
Glyma.08G213000	1.36977	23.4077	17.0889	3.31671e-10	(M=2) PTHR32429:SF9 - POST-ILLUMINATION CHLOROPHYLL FLUORESCENCE INCREASE PROTEIN
Glyma.12G092000	3.83775	42.8303	11.1603	1.18898e-15	(M=2) PTHR36311:SF1 - PHOTOSYSTEM I SUBUNIT O
Glyma.18G203500	1.03282	18.1002	17.5251	6.75846e-09	(M=3) PTHR34671:SF3 - EM-LIKE PROTEIN GEA1
Glyma.13G370100	134.514	1115.28	8.29116	3.92979e-150	(M=8) PTHR31429:SF3 - WRKY TRANSCRIPTION FACTOR 40-RELATED
Glyma.03G258100	6.8485	66.1269	9.65567	9.52666e-24	(M=5) PTHR11514:SF47 - TRANSCRIPTION FACTOR ABA-INDUCIBLE BHLH-TYPE-RELATED
Glyma.10G010400	24.5122	215.726	8.80076	2.05451e-51	(M=4) PTHR10641:SF494 - TRANSCRIPTION FACTOR MYB108
Glyma.16G039800	274.142	2280.97	8.32039	1.87156e-147
Glyma.08G096000	1.92898	27.9734	14.5016	2.82761e-10	(M=5) PTHR34777:SF1 - VQ MOTIF-CONTAINING PROTEIN
Glyma.03G160100	5.58365	54.6439	9.78641	4.69289e-20	(M=140) KOG0157 - Cytochrome P450 CYP4/CYP19/CYP26 subfamilies
Glyma.11G212100	52.4882	431.236	8.21586	6.05784e-108
Glyma.12G137700	39.62	330.468	8.34094	6.39751e-74	(M=118) PF03514 - GRAS domain family (GRAS)
Glyma.06G009100	2.61181	30.168	11.5506	4.47682e-13	(M=44) PF00643 - B-box zinc finger (zf-B_box)
Glyma.19G164300	28.0461	249.948	8.91203	2.20598e-24	(M=4) PTHR24064:SF279 - MAJOR FACILITATOR PROTEIN-RELATED
Glyma.01G200100	66.8331	570.008	8.52883	5.31094e-39	(M=4) PTHR11654:SF121 - PROTEIN NRT1/ PTR FAMILY 7.3
Glyma.03G234400	7.64643	69.8944	9.14079	2.46332e-22	(M=8) PTHR10992:SF907 - ALPHA/BETA-HYDROLASES SUPERFAMILY PROTEIN
Glyma.13G047300	438.837	3520.69	8.02277	5.49092e-125	(M=4) PTHR31843:SF2 - ALLENE OXIDE CYCLASE 1, CHLOROPLASTIC-RELATED
Glyma.11G034400	27.7889	231.797	8.34137	1.01676e-31	(M=16) PF05703 - Auxin canalisation (Auxin_canalis)
Glyma.11G111400	33.3131	266.209	7.99112	2.4422e-53	(M=4) PTHR11627:SF16 - FRUCTOSE-BISPHOSPHATE ALDOLASE 1, CHLOROPLASTIC-RELATED
Glyma.02G042800	5.79616	57.507	9.92158	3.89685e-16	(M=65) PF03087 - Arabidopsis protein of unknown function (DUF241)
Glyma.18G261900	123.733	1062.08	8.58361	6.02e-36	(M=8) PTHR10783:SF43 - PHOSPHATE TRANSPORTER PHO1 HOMOLOG 2-RELATED
Glyma.11G048300	777.007	6316.05	8.12869	4.46563e-78	(M=38) 3.6.3.8 - Calcium-transporting ATPase / Calcium-translocating P-type ATPase
Glyma.04G238100	88.3457	738.879	8.3635	4.7334e-52	(M=5) PTHR10791:SF28 - BIDIRECTIONAL SUGAR TRANSPORTER SWEET3
Glyma.14G023000	0.66289	14.3253	21.6103	4.84778e-08	(M=1) PTHR12001//PTHR12001:SF57 - GERANYLGERANYL PYROPHOSPHATE SYNTHASE
Glyma.08G205000	0.812436	16.7878	20.6635	1.2851e-08	(M=3) PTHR10996//PTHR10996:SF139 - 2-HYDROXYACID DEHYDROGENASE-RELATED
Glyma.01G214200	3.40974	34.8916	10.2329	2.18074e-13	(M=2) PTHR10209:SF190 - LEUCOANTHOCYANIDIN DIOXYGENASE-RELATED
Glyma.04G251100	5.31307	59.5272	11.2039	2.42761e-12	(M=135) PF00892 - EamA-like transporter family (EamA)
Glyma.20G010000	20.588	191.335	9.29353	7.67755e-20	(M=8) PTHR34052:SF1 - AUXIN RESPONSE FACTOR 30-RELATED
Glyma.17G156100	24.6674	201.931	8.18616	8.74357e-51	(M=4) PTHR23042:SF25 - TRANSCRIPTION FACTOR NAI1
Glyma.18G020600	33.1215	267.848	8.08683	8.55202e-58
Glyma.07G235900	56.953	460.03	8.07736	1.14746e-70	(M=2) PTHR10641//PTHR10641:SF594 - MYB-LIKE DNA-BINDING PROTEIN MYB
Glyma.07G039500	36.9697	298.405	8.07162	8.70803e-64
Glyma.05G064200	6.58741	60.1566	9.13206	1.35475e-19	(M=4) PTHR31403:SF2 - PHOSPHOLIPASE A1-IBETA2, CHLOROPLASTIC
Glyma.05G232500	47.0009	365.524	7.77697	3.66482e-70	(M=5) PTHR10992//PTHR10992:SF841 - ALPHA/BETA HYDROLASE FOLD-CONTAINING PROTEIN
Glyma.17G034900	74.0598	785.008	10.5996	3.2392e-14	(M=2) PTHR10891//PTHR10891:SF629 - EF-HAND CALCIUM-BINDING DOMAIN CONTAINING PROTEIN
Glyma.16G178000	118.446	954.208	8.05605	4.63607e-67	(M=17) PTHR22814:SF129 - COPPER TRANSPORT FAMILY PROTEIN-RELATED
Glyma.02G122000	13.7362	115.952	8.44129	2.34787e-25	(M=1) PF00069//PF12819 - Protein kinase domain (Pkinase) // Carbohydrate-binding protein of the ER (Malectin_like)
Glyma.11G130200	0	9.2641	#DIV/0!	1.6799e-07	(M=8) PTHR11771:SF42 - PROTEIN C13C4.7
Glyma.14G088300	119.487	1023.96	8.5696	6.67815e-31	(M=4) PTHR26374:SF208 - ZINC FINGER PROTEIN AZF3-RELATED
Glyma.09G027900	22.8412	182.434	7.98708	4.26656e-50	(M=8) PTHR27005:SF7 - WALL-ASSOCIATED RECEPTOR KINASE-LIKE 1-RELATED
Glyma.20G243500	55.81	439.888	7.88187	9.94581e-57	(M=2) 2.2.1.1//2.2.1.2 - Transketolase / Glycoaldehyde transferase // Transaldolase / Glycerone transferase
Glyma.13G222100	3.9136	39.4494	10.0801	2.15897e-14	(M=3) PTHR10209//PTHR10209:SF176 - OXIDOREDUCTASE, 2OG-FE II OXYGENASE FAMILY PROTEIN
Glyma.18G070100	3.31326	35.4835	10.7096	9.51324e-14
Glyma.13G247200	4.22504	43.9592	10.4045	6.38622e-12	(M=5) PTHR10641:SF586 - MYB TRANSCRIPTION FACTOR-RELATED
Glyma.01G197900	57.1604	458.896	8.02822	5.74644e-64	(M=4) PTHR23042:SF25 - TRANSCRIPTION FACTOR NAI1
Glyma.05G074200	2.48129	26.7894	10.7965	8.53292e-12	(M=6) PTHR33595:SF3 - EMB
Glyma.10G266300	212.95	1778.95	8.35383	7.00787e-33	(M=81) PF14009 - Domain of unknown function (DUF4228) (DUF4228)
Glyma.13G295900	1.03282	15.4488	14.9579	5.43567e-08	(M=12) PF06974 - Protein of unknown function (DUF1298) (DUF1298)
Glyma.18G205400	24.6683	192.549	7.80553	6.22829e-48
Glyma.03G014000	2.37693	28.2304	11.8768	4.50479e-12	(M=4) PTHR16254:SF13 - K(+) EFFLUX ANTIPORTER 1, CHLOROPLASTIC-RELATED
Glyma.08G301600	7.08058	61.8758	8.7388	1.07379e-18	(M=81) PF14009 - Domain of unknown function (DUF4228) (DUF4228)
Glyma.17G093400	29.9748	243.178	8.11274	9.6698e-28	(M=6) PTHR22844:SF159 - F3I6.5 PROTEIN
Glyma.07G238700	8.88401	145.816	16.4134	6.67175e-09	(M=2) PTHR10891//PTHR10891:SF629 - EF-HAND CALCIUM-BINDING DOMAIN CONTAINING PROTEIN
Glyma.20G116700	8.79651	79.7269	9.06347	9.29936e-17
Glyma.10G145300	144.322	1654.54	11.4642	7.63002e-11	(M=6) 2.4.1.123 - Inositol 3-alpha-galactosyltransferase / UDP-alpha-D-galactose:myo-inositol 3-alpha-D-galactosyltransferase
Glyma.19G052700	1.91664	24.2347	12.6444	1.70052e-10
Glyma.12G095000	0.194726	10.3443	53.1223	3.11274e-07	(M=4) PTHR22849:SF0 - WD REPEAT, SAM AND U-BOX DOMAIN-CONTAINING PROTEIN 1
Glyma.01G021700	1.33909	19.9673	14.9111	5.25766e-09	(M=8) PTHR11926//PTHR11926:SF220 - GLUCOSYL/GLUCURONOSYL TRANSFERASES
Glyma.10G009000	0	8.9249	#DIV/0!	5.32916e-07	(M=11) PTHR31707:SF3 - PECTINESTERASE/PECTINESTERASE INHIBITOR 13-RELATED
Glyma.03G204900	11.8653	98.0039	8.25968	1.69553e-25	(M=75) PF05678 - VQ motif (VQ)
Glyma.14G195200	265.36	2036.13	7.67308	2.18002e-63	(M=5) PTHR13832:SF117 - PROTEIN PHOSPHATASE 2C-LIKE PROTEIN-RELATED
Glyma.20G094500	64.4947	693.367	10.7508	3.06413e-11	(M=6) 2.4.1.123 - Inositol 3-alpha-galactosyltransferase / UDP-alpha-D-galactose:myo-inositol 3-alpha-D-galactosyltransferase
Glyma.02G040700	254.126	2709.3	10.6613	1.11628e-11	(M=5) PTHR24089:SF392 - MITOCHONDRIAL UNCOUPLING PROTEIN 4-RELATED
Glyma.02G292100	48.9929	360.267	7.35344	7.17793e-82
Glyma.19G147200	1.79722	20.2632	11.2748	1.51182e-08	(M=3) PTHR33493:SF2 - LATE EMBRYOGENESIS ABUNDANT PROTEIN 4-5
Glyma.07G180600	9.71381	79.5375	8.18808	5.18683e-24	(M=81) PF14009 - Domain of unknown function (DUF4228) (DUF4228)
Glyma.20G058100	2.33621	24.23	10.3715	1.57173e-09	(M=1) PTHR23308//PTHR23308:SF29 - NUCLEAR INHIBITOR OF PROTEIN PHOSPHATASE-1
Glyma.11G091400	85.8268	663.86	7.73488	1.22354e-34	(M=3) PTHR22814:SF155 - HEAVY METAL-ASSOCIATED ISOPRENYLATED PLANT PROTEIN 26
Glyma.05G047100	21.1395	265.325	12.5512	3.7953e-09	(M=7) PTHR10891//PTHR10891:SF621 - EF-HAND CALCIUM-BINDING DOMAIN CONTAINING PROTEIN
Glyma.08G134700	1.57182	20.9829	13.3495	5.22466e-08	(M=14) PTHR10593//PTHR10593:SF41 - SERINE/THREONINE-PROTEIN KINASE RIO
Glyma.17G162100	9.17809	72.1813	7.86452	3.19334e-22	(M=3) PTHR10641:SF456 - MYB DOMAIN PROTEIN 79
Glyma.17G047300	12.966	273.487	21.0927	3.70951e-07	(M=8) PTHR31985:SF34 - ETHYLENE-RESPONSIVE TRANSCRIPTION FACTOR ERF018
Glyma.05G126800	21.4163	333.078	15.5526	7.65473e-08	(M=33) PF07712 - Stress up-regulated Nod 19 (SURNod19)
Glyma.19G187600	11.9482	96.1114	8.04398	3.28546e-27	(M=23) 2.4.1.203 - Trans-zeatin O-beta-D-glucosyltransferase / Zeatin O-glucosyltransferase
Glyma.16G030000	3.2975	33.6196	10.1955	4.6424e-12	(M=5) PTHR33322:SF4 - BAG FAMILY MOLECULAR CHAPERONE REGULATOR 6
Glyma.04G159700	1.88095	20.0482	10.6586	1.37517e-09	(M=2) PTHR31682:SF5 - UDP-ARABINOPYRANOSE MUTASE 3
Glyma.02G305400	0.344272	10.6444	30.9187	1.32092e-07	(M=2) PTHR21649//PTHR21649:SF8 - CHLOROPHYLL A/B BINDING PROTEIN
Glyma.11G121900	64.0646	463.799	7.23955	1.17391e-119	(M=81) PF14009 - Domain of unknown function (DUF4228) (DUF4228)
Glyma.08G168300	2.76422	29.8234	10.7891	2.08227e-11	(M=252) PF02519 - Auxin responsive protein (Auxin_inducible)
Glyma.13G133000	9.77014	78.056	7.98924	6.3823e-21	(M=12) PTHR26374:SF198 - ZINC FINGER PROTEIN ZAT11
Glyma.13G031600	67.9395	606.596	8.92847	4.0963e-15	(M=8) PTHR22950:SF205 - AMINO ACID PERMEASE 3-RELATED
Glyma.13G329900	22.5339	168.82	7.49182	7.72251e-27
Glyma.13G285400	306.568	2403.44	7.83982	2.7961e-30	(M=118) PF03514 - GRAS domain family (GRAS)
Glyma.13G112000	439.963	3184.01	7.23699	4.85209e-105	(M=7) PTHR33077:SF13 - PROTEIN TIFY 10A-RELATED
Glyma.07G074400	7.74794	65.1895	8.41378	1.17902e-16	(M=53) KOG1208 - Dehydrogenases with different specificities (related to short-chain alcohol dehydrogenases)
Glyma.06G089800	337.947	2398.05	7.09594	3.10395e-133	(M=2) PTHR14217:SF3 - INOSITOL-TETRAKISPHOSPHATE 1-KINASE 2-RELATED
Glyma.02G208200	404.384	2849.2	7.04577	6.87577e-238	(M=7) PTHR31279:SF3 - (PHI-1) PROTEIN, PUTATIVE-RELATED
Glyma.19G174200	32.5291	411.962	12.6644	1.43567e-08	(M=12) PTHR26374:SF198 - ZINC FINGER PROTEIN ZAT11
Glyma.07G086400	18.4605	135.233	7.32552	3.31571e-29	(M=3) PTHR10015:SF187 - HEAT STRESS TRANSCRIPTION FACTOR C-1
Glyma.09G229400	1.47247	20.9212	14.2082	7.72639e-09	(M=4) PTHR10799//PTHR10799:SF748 - SWI/SNF-RELATED MATRIX-ASSOCIATED ACTIN-DEPENDENT REGULATOR OF CHROMATIN SUBFAMILY-RELATED
Glyma.17G073400	0.538998	11.0858	20.5674	3.80276e-07	(M=6) PTHR33021:SF8 - EARLY NODULIN-LIKE PROTEIN 1-RELATED
Glyma.10G173400	3.99678	37.1276	9.28938	7.73741e-12	(M=2) PTHR31086:SF4 - ALUMINUM-ACTIVATED MALATE TRANSPORTER 10
Glyma.16G090500	1.42227	16.6286	11.6916	5.99724e-08	(M=2) PF07897//PF16135 - Ethylene-responsive binding factor-associated repression (EAR) // TPL-binding domain in jasmonate signalling (Jas)
Glyma.03G204100	12.0099	88.968	7.40791	9.99598e-28	(M=2) PTHR24349//PTHR24349:SF125 - SERINE/THREONINE-PROTEIN KINASE
Glyma.18G121000	0.344272	9.90834	28.7805	9.35418e-07	(M=26) PF07816 - Protein of unknown function (DUF1645)
Glyma.11G226000	31.2372	230.597	7.3821	6.56696e-30	(M=4) PTHR22950:SF48 - PROLINE TRANSPORTER 1-RELATED
Glyma.01G222600	1.42729	17.5147	12.2713	8.86527e-09	(M=4) PTHR31087:SF14 - PROTEIN LURP-ONE-RELATED 17
Glyma.11G146200	8.64746	72.3371	8.36513	1.12153e-19	(M=4) PTHR33083:SF9 - EMB
Glyma.16G175300	367.172	3120.74	8.49939	6.20301e-16	(M=10) PTHR11926//PTHR11926:SF325 - GLUCOSYL/GLUCURONOSYL TRANSFERASES
Glyma.17G030700	402.463	2875.45	7.14463	4.90992e-63	(M=3) PTHR31052:SF3 - COBRA-LIKE PROTEIN 7-RELATED
Glyma.11G129500	88.8621	649.392	7.30787	4.22321e-44	(M=26) PTHR10353//PTHR10353:SF81 - GLYCOSYL HYDROLASE
Glyma.19G183800	3.09168	30.0687	9.72567	9.48414e-11	(M=6) PTHR31374:SF19 - F8A24.8 PROTEIN
Glyma.05G003900	42.3065	505.662	11.9524	1.77198e-08	(M=4) PTHR31268:SF2 - GALACTINOL--SUCROSE GALACTOSYLTRANSFERASE 5-RELATED
Glyma.10G224500	118.808	832.465	7.00682	1.04708e-90	(M=14) PF05633 - Protein of unknown function (DUF793) (DUF793)
Glyma.14G070200	12.3409	91.4803	7.41278	2.42605e-20	(M=5) PF07386 - Protein of unknown function (DUF1499) (DUF1499)
Glyma.17G065400	25.8757	189.564	7.32593	6.22052e-39	(M=9) PTHR31062:SF32 - XYLOGLUCAN ENDOTRANSGLUCOSYLASE/HYDROLASE PROTEIN 25-RELATED
Glyma.05G140700	1.48864	18.1578	12.1976	5.01894e-09	(M=5) PTHR34777:SF1 - VQ MOTIF-CONTAINING PROTEIN
Glyma.14G179200	173.078	1253.63	7.24314	2.48537e-37	(M=3) PTHR22778//PTHR22778:SF19 - OVARIAN CANCER GENE-2 PROTEIN-RELATED
Glyma.16G016100	17.8791	128.329	7.1776	3.96044e-35	(M=3) PTHR21649:SF13 - LHCA2 PROTEIN
Glyma.02G121900	7.63925	64.944	8.50136	6.90702e-12	(M=18) PF07714//PF12819 - Protein tyrosine kinase (Pkinase_Tyr) // Carbohydrate-binding protein of the ER (Malectin_like)
Glyma.09G237600	29.5729	284.376	9.61612	1.24162e-10	(M=6) PTHR11654:SF90 - PROTEIN NRT1/ PTR FAMILY 7.2
Glyma.04G052000	11.438	87.2484	7.62793	6.62912e-17	(M=3) PTHR10015:SF186 - HEAT STRESS TRANSCRIPTION FACTOR A-2-RELATED
Glyma.14G212200	378.749	2739.19	7.23221	3.69585e-37	(M=4) PTHR22849:SF43 - U-BOX DOMAIN-CONTAINING PROTEIN 54-RELATED
Glyma.14G067700	2.96111	34.6072	11.6872	6.9469e-09
Glyma.20G101500	12.1775	91.4906	7.51311	9.08474e-17	(M=10) PTHR31086:SF2 - ALUMINUM-ACTIVATED MALATE TRANSPORTER 12-RELATED
Glyma.12G033400	17.1334	142.641	8.32534	5.21089e-15	(M=4) PTHR10044//PTHR10044:SF112 - INHIBITOR OF APOPTOSIS
Glyma.18G201900	70.1253	525.071	7.48761	3.20003e-24	(M=10) 1.14.11.23 - Flavonol synthase / FLS
Glyma.15G256000	31.0917	219.807	7.06965	7.6536e-51	(M=12) PTHR31568:SF17 - EXPRESSED PROTEIN
Glyma.05G248100	1.57683	18.7015	11.8602	6.90946e-09	(M=4) PTHR11614:SF96 - ALPHA/BETA FOLD HYDROLASE FAMILY PROTEIN
Glyma.15G152900	288.279	1961.29	6.80343	2.48036e-109	(M=196) PF00168 - C2 domain (C2)
Glyma.01G186300	3.94874	34.6809	8.78276	1.12598e-11	(M=40) PF03763 - Remorin, C-terminal region (Remorin_C)
Glyma.11G251000	0.989799	14.4681	14.6172	9.06883e-08	(M=20) PF04669 - Polysaccharide biosynthesis (Polysacc_synt_4)
Glyma.17G065300	258.164	1768.95	6.85205	6.94758e-70	(M=9) PTHR31062:SF32 - XYLOGLUCAN ENDOTRANSGLUCOSYLASE/HYDROLASE PROTEIN 25-RELATED
Glyma.01G236200	11.7453	85.189	7.25305	3.73141e-25
Glyma.16G162600	4.12353	33.0774	8.02161	5.78783e-13	(M=7) PTHR21649:SF26 - CHLOROPHYLL A-B BINDING PROTEIN 1, CHLOROPLASTIC-RELATED
Glyma.06G021200	158.296	1707	10.7836	8.17685e-09	(M=2) PTHR13871//PTHR13871:SF48 - THIOREDOXIN
Glyma.12G116900	0	7.16645	#DIV/0!	2.22704e-06	(M=5) PTHR14493:SF53 - ZINC FINGER CCCH DOMAIN-CONTAINING PROTEIN 2-RELATED
Glyma.13G208100	0.273438	8.61358	31.5011	1.72911e-06	(M=11) PTHR13683:SF268 - EUKARYOTIC ASPARTYL PROTEASE FAMILY PROTEIN
Glyma.04G075800	77.4998	514.061	6.63306	7.44358e-93
Glyma.02G231100	2.98962	25.2004	8.42929	2.97784e-10	(M=3) PTHR11668//PTHR11668:SF267 - SERINE/THREONINE PROTEIN PHOSPHATASE
Glyma.02G041100	4.45044	38.3355	8.61388	4.24261e-11
Glyma.19G198700	5.4477	43.8245	8.04459	9.95329e-14	(M=17) PTHR31415:SF4 - HARPIN-INDUCED PROTEIN-LIKE-RELATED
Glyma.14G081500	2.39715	23.348	9.73992	4.93282e-09	(M=19) KOG0513 - Ca2+-independent phospholipase A2
Glyma.01G089300	7.3403	56.3082	7.67111	1.57389e-18	(M=4) PTHR31342:SF7 - PROTEIN CHUP1, CHLOROPLASTIC
Glyma.02G048400	2.25018	23.4768	10.4333	2.89421e-09	(M=4) PTHR10209:SF137 - NARINGENIN,2-OXOGLUTARATE 3-DIOXYGENASE
Glyma.17G058600	234.854	1541.91	6.5654	1.66051e-151	(M=309) PF00010 - Helix-loop-helix DNA-binding domain (HLH)
Glyma.17G027400	351.182	3029.51	8.62661	6.23438e-12	(M=8) PTHR33509:SF5 - LATE EMBRYOGENESIS ABUNDANT 3 (LEA3) FAMILY PROTEIN
Glyma.08G212900	5.51157	46.768	8.48542	2.03216e-12	(M=2) PTHR11351 - ACYL-COA DESATURASE
Glyma.03G112700	8.45224	60.0519	7.10485	1.81304e-18	(M=17) PTHR31190:SF21 - ETHYLENE-RESPONSIVE TRANSCRIPTION FACTOR 13
Glyma.03G016400	25.6839	184.229	7.17293	1.8068e-29	(M=17) PTHR32246:SF20 - BON1-ASSOCIATED PROTEIN 1-RELATED
Glyma.11G182000	2.43947	25.879	10.6084	2.24678e-09	(M=4) PTHR31989:SF4 - NAC DOMAIN-CONTAINING PROTEIN 61-RELATED
Glyma.06G036800	107.409	736.49	6.85688	3.50124e-36	(M=4) PTHR10641//PTHR10641:SF611 - MYB-LIKE DNA-BINDING PROTEIN MYB
Glyma.11G230100	31.6183	212.882	6.73289	4.44209e-49	(M=20) 3.1.4.11 - Phosphoinositide phospholipase C / Triphosphoinositide phosphodiesterase
Glyma.06G286200	2.54098	24.9766	9.8295	3.22916e-10	(M=10) PTHR11746//PTHR11746:SF83 - O-METHYLTRANSFERASE
Glyma.04G021000	55.8939	498.083	8.91122	1.16959e-10	(M=2) PTHR13871//PTHR13871:SF48 - THIOREDOXIN
Glyma.16G028500	2.03998	19.4103	9.51496	4.39912e-08	(M=2) PF11210 - Protein of unknown function (DUF2996) (DUF2996)
Glyma.09G243600	22.7874	151.822	6.66254	1.32432e-35	(M=88) PF00069//PF00560//PF08263//PF13855 - Protein kinase domain (Pkinase) // Leucine Rich Repeat (LRR_1) // Leucine rich repeat N-terminal domain (LRRNT_2) // Leucine rich repeat (LRR_8)
Glyma.12G002400	141.165	959.99	6.80051	6.57094e-41	(M=1) PTHR27003:SF38 - SERINE/THREONINE-PROTEIN KINASE-LIKE PROTEIN CCR4
Glyma.06G166800	62.2882	715.068	11.48	1.50138e-07	(M=10) PTHR10791:SF22 - BIDIRECTIONAL SUGAR TRANSPORTER SWEET10
Glyma.17G065200	23.5107	163.204	6.94171	3.92649e-30	(M=9) PTHR31062:SF32 - XYLOGLUCAN ENDOTRANSGLUCOSYLASE/HYDROLASE PROTEIN 25-RELATED
Glyma.13G032000	8.30144	63.5078	7.65021	4.75782e-15	(M=2306) 2.7.11.1 - Non-specific serine/threonine protein kinase / Threonine-specific protein kinase
Glyma.15G052600	11.2254	82.0834	7.3123	5.57829e-23	(M=5) PTHR31235:SF27 - PEROXIDASE 62-RELATED
Glyma.20G155100	1.95178	18.4525	9.45419	3.38518e-08	(M=4) PTHR31839:SF8 - DEHYDRATION-RESPONSIVE ELEMENT-BINDING PROTEIN 1A-RELATED
Glyma.14G162100	11.3935	171.23	15.0286	1.26246e-06	(M=2) PTHR13832//PTHR13832:SF326 - PROTEIN PHOSPHATASE 2C
Glyma.08G015700	252.337	1618.4	6.41363	2.19239e-113	(M=2) PTHR14499:SF11 - PROTEIN VM106R.1
Glyma.17G118200	63.4304	434.427	6.84888	5.97006e-30
Glyma.14G020000	317.78	2029.72	6.38718	2.81685e-169	(M=3) PTHR32227:SF116 - O-GLYCOSYL HYDROLASES FAMILY 17 PROTEIN
Glyma.03G190100	0.883271	13.1683	14.9086	9.22834e-07	(M=2) PTHR12626//PTHR12626:SF7 - PROGRAMMED CELL DEATH 4
Glyma.11G221000	46.0046	294.159	6.39413	1.34346e-49	(M=9) KOG0651 - 26S proteasome regulatory complex, ATPase RPT4
Glyma.17G004900	0.420127	9.95489	23.695	1.65209e-06	(M=7) PTHR31964:SF10 - ADENINE NUCLEOTIDE ALPHA HYDROLASES-LIKE SUPERFAMILY PROTEIN
Glyma.10G290700	1.62201	18.4762	11.3909	2.03871e-08	(M=3) PTHR31407:SF10 - PSBP-LIKE PROTEIN 2, CHLOROPLASTIC
Glyma.10G213500	22.4523	174.035	7.75134	1.33567e-12	(M=5) PTHR31301:SF14 - LOB DOMAIN-CONTAINING PROTEIN 1-RELATED
Glyma.20G101400	47.2089	311.826	6.60524	3.14141e-32	(M=10) PTHR31086:SF2 - ALUMINUM-ACTIVATED MALATE TRANSPORTER 12-RELATED
Glyma.03G134800	130.138	819.915	6.30036	3.34235e-116	(M=2) PTHR20961//PTHR20961:SF12 - GLYCOSYLTRANSFERASE
Glyma.05G141200	3.65914	29.7338	8.12591	2.31881e-10	(M=7) PTHR33077:SF17 - PROTEIN TIFY 5A-RELATED
Glyma.03G196300	79.536	499.941	6.28572	3.7983e-94	(M=3) PTHR33148:SF2 - EMB
Glyma.01G109800	126.838	803.553	6.33526	8.61671e-71	(M=2) PTHR31741:SF4 - O-FUCOSYLTRANSFERASE FAMILY PROTEIN
Glyma.18G027100	39.3138	261.42	6.64958	2.12812e-25	(M=20) 3.1.4.11 - Phosphoinositide phospholipase C / Triphosphoinositide phosphodiesterase
Glyma.13G330400	9.12839	65.4561	7.17061	2.66914e-16	(M=3) PTHR24351:SF29 - FLIPPASE KINASE 1-RELATED
Glyma.12G054300	12.4607	84.3909	6.77258	8.04944e-23	(M=26) PTHR10353//PTHR10353:SF81 - GLYCOSYL HYDROLASE
Glyma.14G195300	12.6937	88.8836	7.0022	1.15066e-20	(M=4) PTHR24361:SF390 - F10K1.14 PROTEIN-RELATED
Glyma.07G029900	2.11869	19.3322	9.12461	5.35205e-08	(M=2) PTHR32429:SF9 - POST-ILLUMINATION CHLOROPHYLL FLUORESCENCE INCREASE PROTEIN
Glyma.19G052900	1.45294	16.052	11.0479	1.52312e-07
Glyma.15G253700	123.561	781.598	6.32558	2.09498e-54	(M=2) PTHR34369:SF2 - PHOTOSYSTEM II 10 KDA POLYPEPTIDE, CHLOROPLASTIC
Glyma.09G065900	78.0819	483.67	6.19439	1.75398e-104	(M=3) 3.4.24.34 - Neutrophil collagenase / Matrix metalloproteinase 8
Glyma.17G155000	11.8054	80.4959	6.81858	1.80185e-24	(M=2) PTHR33493:SF6 - LEA D113 HOMOLOGUE TYPE2-RELATED
Glyma.17G026300	4.98874	39.6971	7.95734	1.07309e-12
Glyma.09G205100	51.896	341.819	6.58661	5.80614e-32	(M=15) PF05340 - Protein of unknown function (DUF740)
Glyma.05G223400	3.16155	25.6548	8.11463	4.90331e-10	(M=11) 2.1.1.104 - Caffeoyl-CoA O-methyltransferase / Trans-caffeoyl-CoA 3-O-methyltransferase
Glyma.14G118700	25.543	165.706	6.48736	5.11676e-43	(M=79) 3.1.4.46 - Glycerophosphodiester phosphodiesterase / Glycerophosphoryl diester phosphodiesterase
Glyma.06G172200	0.194726	8.3809	43.0395	3.09484e-06	(M=6) PTHR33595:SF3 - EMB
Glyma.16G172400	0.344272	8.94312	25.9769	3.22399e-06	(M=6) PTHR24223:SF192 - ABC TRANSPORTER C FAMILY MEMBER 10
Glyma.11G250700	7.76369	56.4467	7.2706	9.74278e-15	(M=2) PTHR34687:SF1 - CHAPERONE PROTEIN DNAJ-LIKE PROTEIN
Glyma.01G231200	5.03964	38.7517	7.68939	3.32732e-12	(M=2) PTHR31985:SF17 - ETHYLENE-RESPONSIVE TRANSCRIPTION FACTOR ERF021
Glyma.03G069400	221.876	1785.79	8.0486	9.31256e-11	(M=4) 1.2.1.41//2.7.2.11 - Glutamate-5-semialdehyde dehydrogenase / Glutamyl-gamma-semialdehyde dehydrogenase // Glutamate 5-kinase / Gamma-glutamyl kinase
Glyma.10G026600	11.6461	78.9336	6.7777	3.22322e-16	(M=2) PTHR10366:SF278 - CHLOROPLAST STEM-LOOP BINDING PROTEIN OF 41 KDA A, CHLOROPLASTIC
Glyma.17G246500	309.825	1937.2	6.25255	2.88705e-56	(M=4) 4.2.1.92 - Hydroperoxide dehydratase / Hydroperoxide isomerase
Glyma.17G164200	18.3768	122.957	6.69088	2.78698e-17	(M=2) PTHR33922:SF4 - EXPRESSED PROTEIN
Glyma.18G100500	20.1039	144.755	7.20036	1.95464e-12	(M=20) PTHR24298:SF86 - CYTOCHROME P450 71B21-RELATED
Glyma.11G243400	28.6293	185.849	6.49156	1.23851e-26	(M=261) PTHR14155 - RING FINGER DOMAIN-CONTAINING
Glyma.13G112400	9.18987	267.862	29.1475	9.11722e-06	(M=8) PTHR31985:SF34 - ETHYLENE-RESPONSIVE TRANSCRIPTION FACTOR ERF018
Glyma.08G062800	67.3771	429.25	6.37086	5.904e-31	(M=2306) 2.7.11.1 - Non-specific serine/threonine protein kinase / Threonine-specific protein kinase
Glyma.15G073100	23.4086	160.094	6.83914	3.59161e-16	(M=2) PTHR11772//PTHR11772:SF19 - ASPARAGINE SYNTHETASE
Glyma.03G179100	26.6803	180.417	6.7622	2.28434e-17	(M=16) PF07939 - Protein of unknown function (DUF1685)
Glyma.13G095200	574.175	3673.28	6.3975	4.03455e-33	(M=9) PTHR31062:SF32 - XYLOGLUCAN ENDOTRANSGLUCOSYLASE/HYDROLASE PROTEIN 25-RELATED
Glyma.13G282000	40.5029	244.385	6.03376	3.64707e-50	(M=2) PTHR21649//PTHR21649:SF11 - CHLOROPHYLL A/B BINDING PROTEIN
Glyma.06G167000	49.8617	301.139	6.03948	1.30813e-53	(M=10) PTHR10791:SF22 - BIDIRECTIONAL SUGAR TRANSPORTER SWEET10
Glyma.05G215700	46.6203	331.993	7.12121	1.94136e-15
Glyma.12G192600	15.2761	97.9386	6.41125	1.33447e-28	(M=6) PTHR12701:SF18 - 4D656-RELATED
Glyma.19G198600	127.089	1007.05	7.92399	9.20641e-11	(M=17) PTHR31415:SF4 - HARPIN-INDUCED PROTEIN-LIKE-RELATED
Glyma.15G132800	333.364	2013.18	6.03898	3.87882e-183	(M=12) PTHR32448:SF34 - F22M8.11 PROTEIN-RELATED
Glyma.03G159000	4.32655	34.0326	7.86599	4.99091e-09	(M=3) 3.1.1.26//3.1.1.3//3.1.1.32 - Triacylglycerol lipase / Triglyceride lipase // Phospholipase A(1) / Phospholipase A1
Glyma.04G198400	118.79	762.931	6.42254	5.29145e-26	(M=10) PTHR10791:SF22 - BIDIRECTIONAL SUGAR TRANSPORTER SWEET10
Glyma.14G041700	366.217	2311.94	6.31302	1.59335e-36	(M=2) PTHR31852:SF0 - LATE EMBRYOGENESIS ABUNDANT HYDROXYPROLINE-RICH GLYCOPROTEIN
Glyma.18G150000	88.3858	536.055	6.06494	9.75115e-63	(M=2) PTHR11680:SF10 - SERINE HYDROXYMETHYLTRANSFERASE 1, MITOCHONDRIAL
Glyma.U037700	41.7324	270.4	6.47938	8.98276e-26	(M=1) PTHR32467:SF11 - AP2-LIKE ETHYLENE-RESPONSIVE TRANSCRIPTION FACTOR ANT
Glyma.08G021900	438.441	2639.78	6.02083	8.903e-101	(M=185) PF03106 - WRKY DNA -binding domain (WRKY)
Glyma.15G055900	2.54886	24.0767	9.44608	6.32662e-09
Glyma.01G121000	16.2481	104.809	6.45057	1.08047e-28	(M=4) PTHR10032:SF215 - TRIHELIX TRANSCRIPTION FACTOR GT-3A-RELATED
Glyma.18G141500	99.8668	601.08	6.01882	4.63675e-133	(M=57) PF01657//PF07714 - Salt stress response/antifungal (Stress-antifung) // Protein tyrosine kinase (Pkinase_Tyr)
Glyma.18G049600	0.764399	11.1343	14.5661	1.8217e-06	(M=2) PTHR35515:SF1 - NADH DEHYDROGENASE-LIKE COMPLEX N
Glyma.02G014300	12.6064	80.2462	6.36552	2.58863e-20	(M=67) PF05553 - Cotton fibre expressed protein (DUF761)
Glyma.14G009900	2.15153	19.9602	9.27722	3.39098e-08	(M=3) PTHR33791:SF4 - CHAPERONIN-LIKE RBCX PROTEIN
Glyma.08G070300	104.754	676.986	6.46262	6.33653e-25
Glyma.18G225000	6.11261	41.5849	6.80313	1.22272e-12	(M=15) 1.10.3.1 - Catechol oxidase / Tyrosinase
Glyma.12G222500	142.578	877.114	6.15183	1.07846e-44	(M=2) PTHR13780:SF39 - CBS DOMAIN-CONTAINING PROTEIN-RELATED
Glyma.15G017000	523.929	3609.4	6.88912	4.01824e-16	(M=6) PTHR11654:SF157 - PROTEIN NRT1/ PTR FAMILY 1.1-RELATED
Glyma.02G224600	0.538998	9.48115	17.5903	5.13178e-06	(M=4) PTHR11654//PTHR11654:SF166 - OLIGOPEPTIDE TRANSPORTER-RELATED
Glyma.11G082100	1.69124	16.97	10.0341	2.16448e-07	(M=42) PF08137 - DVL family (DVL)
Glyma.16G044900	164.452	1001.93	6.09257	7.82451e-44	(M=5) 1.2.1.12//1.2.1.13 - Glyceraldehyde-3-phosphate dehydrogenase (phosphorylating) / Triosephosphate dehydrogenase // Glyceraldehyde-3-phosphate dehydrogenase (NADP(+)) (phosphorylating) / Triosephosphate dehydrogenase (NADP+)
Glyma.12G047800	8.91197	68.5711	7.69427	3.02067e-09	(M=2) PTHR22844//PTHR22844:SF145 - F-BOX AND WD40 DOMAIN PROTEIN
Glyma.20G159700	0.2254	7.61271	33.7741	9.17293e-06	(M=6) PTHR24282:SF15 - CYTOCHROME P450, FAMILY 715, SUBFAMILY A, POLYPEPTIDE 1
Glyma.15G093900	63.2452	371.376	5.87201	6.69376e-68	(M=5) PTHR10209:SF171 - GIBBERELLIN 2-BETA-DIOXYGENASE 2-RELATED
Glyma.13G294200	94.0309	576.389	6.12978	7.73758e-50
Glyma.11G181100	6.51036	44.9625	6.90631	1.30213e-12	(M=2) PTHR36311:SF1 - PHOTOSYSTEM I SUBUNIT O
Glyma.20G199300	4.4404	89.3801	20.1288	1.24902e-05	(M=7) PTHR10641//PTHR10641:SF574 - MYB-LIKE DNA-BINDING PROTEIN MYB
Glyma.09G168200	0	6.2551	#DIV/0!	1.14908e-05
Glyma.17G090900	57.3785	457.124	7.96682	1.72299e-09	(M=3) PTHR23315:SF116 - U-BOX DOMAIN-CONTAINING PROTEIN 18-RELATED
Glyma.07G259800	15.2013	93.2084	6.1316	5.8636e-22
Glyma.05G139800	4.34552	32.8303	7.55498	8.74504e-09	(M=2) PF10716 - NADH dehydrogenase transmembrane subunit (NdhL)
Glyma.11G066500	24.368	148.179	6.08088	2.08953e-23	(M=11) PTHR23500:SF154 - POLYOL TRANSPORTER 3-RELATED
Glyma.04G082300	1.13935	13.2492	11.6288	1.19869e-06	(M=3) PTHR35309:SF2 - TOCOPHEROL CYCLASE, CHLOROPLASTIC
Glyma.08G066900	40.4437	241.847	5.97985	1.47053e-37	(M=4) PTHR11922:SF42 - CLASS I GLUTAMINE AMIDOTRANSFERASE DOMAIN-CONTAINING PROTEIN-RELATED
Glyma.03G159800	1.39661	16.0743	11.5095	2.4408e-07	(M=3) PTHR31677:SF17 - ETHYLENE-RESPONSIVE TRANSCRIPTION FACTOR 10-RELATED
Glyma.05G245700	1.18453	12.9391	10.9235	1.52607e-06
Glyma.10G012900	22.8663	241.181	10.5474	1.14636e-06	(M=4) PTHR33921:SF2 - CALVIN CYCLE PROTEIN CP12-1, CHLOROPLASTIC-RELATED
Glyma.05G245600	162.191	1017.01	6.27044	3.42479e-25	(M=10) PTHR10891:SF573 - CALCIUM-BINDING PROTEIN CML24-RELATED
Glyma.06G204100	8.19045	53.1493	6.48918	2.0181e-16	(M=8) PTHR31413:SF4 - NINJA-FAMILY PROTEIN AFP1-RELATED
Glyma.13G095700	46.7118	283.657	6.07249	5.93698e-40	(M=67) PF05553 - Cotton fibre expressed protein (DUF761)
Glyma.18G102100	7.13309	47.1247	6.6065	4.65857e-14
Glyma.08G177200	267.846	1644.91	6.14126	1.36942e-30
Glyma.12G238300	32.9346	211.687	6.42749	1.12811e-19
Glyma.01G231000	44.1472	256.239	5.80419	2.27127e-56	(M=354) PF00847 - AP2 domain (AP2)
Glyma.10G228900	8.51589	92.8663	10.9051	1.67566e-06	(M=25) PF00069//PF00954//PF01453 - Protein kinase domain (Pkinase) // S-locus glycoprotein domain (S_locus_glycop) // D-mannose binding lectin (B_lectin)
Glyma.01G186500	4.43266	33.8082	7.62706	3.42041e-09
Glyma.13G228400	21.3929	150.691	7.04401	1.97801e-12	(M=8) PTHR24347:SF168 - CBL-INTERACTING SERINE/THREONINE-PROTEIN KINASE 12-RELATED
Glyma.15G015100	365.649	2088.92	5.71289	5.81971e-197	(M=2) 2.7.11.1//3.2.1.14 - Non-specific serine/threonine protein kinase / Threonine-specific protein kinase // Chitinase / Poly-beta-glucosaminidase
Glyma.06G106700	21.7366	141.09	6.49091	5.81146e-14	(M=5) PTHR22814:SF84 - HEAVY-METAL-ASSOCIATED DOMAIN-CONTAINING PROTEIN
Glyma.06G111600	67.4251	603.824	8.95548	1.5388e-07	(M=135) PF00892 - EamA-like transporter family (EamA)
Glyma.06G042200	1.99696	17.7278	8.87739	6.18429e-08
Glyma.02G279700	6.36528	84.4179	13.2623	4.60779e-06
Glyma.11G093400	5.32297	35.3801	6.64667	1.45177e-11	(M=1) PTHR31403:SF6 - PHOSPHOLIPASE A1-IGAMMA3, CHLOROPLASTIC
Glyma.13G151900	0.344272	8.83555	25.6644	1.36012e-05	(M=5) PTHR31985:SF36 - ETHYLENE-RESPONSIVE TRANSCRIPTION FACTOR ERF024
Glyma.04G046800	18.5681	116.541	6.27639	7.45441e-23
Glyma.12G216100	210.767	1208.67	5.73462	1.51497e-152	(M=118) PF03514 - GRAS domain family (GRAS)
Glyma.04G076400	19.9063	117.274	5.89131	1.17278e-32	(M=2) PTHR10217:SF544 - CYCLIC NUCLEOTIDE-GATED ION CHANNEL 14-RELATED
Glyma.14G048100	3.52415	27.5582	7.81982	2.96479e-09	(M=88) PF00069//PF00560//PF08263//PF13855 - Protein kinase domain (Pkinase) // Leucine Rich Repeat (LRR_1) // Leucine rich repeat N-terminal domain (LRRNT_2) // Leucine rich repeat (LRR_8)
Glyma.11G051000	3.65537	25.0789	6.86085	1.77678e-09	(M=6) PTHR10992:SF776 - ESTERASE KAI2-RELATED
Glyma.01G024000	550.525	3648.82	6.62788	4.65004e-15	(M=5) PTHR24089:SF392 - MITOCHONDRIAL UNCOUPLING PROTEIN 4-RELATED
Glyma.19G222300	12.8177	75.9883	5.92839	2.35415e-19
Glyma.17G065100	969.096	5580.92	5.75889	5.02456e-83	(M=9) PTHR31062:SF32 - XYLOGLUCAN ENDOTRANSGLUCOSYLASE/HYDROLASE PROTEIN 25-RELATED
Glyma.20G031600	3.6111	27.4857	7.61144	9.53086e-10	(M=3) PTHR13271:SF29 - [FRUCTOSE-BISPHOSPHATE ALDOLASE]-LYSINE N-METHYLTRANSFERASE, CHLOROPLASTIC
Glyma.02G240000	18.8021	112.758	5.9971	7.05912e-26	(M=4) 1.5.3.16//1.5.3.17 - Spermine oxidase / SMO // Non-specific polyamine oxidase / Polyamine oxidase
Glyma.14G081300	11.4251	72.1403	6.31418	1.71559e-13	(M=19) KOG0513 - Ca2+-independent phospholipase A2
Glyma.08G304200	25.3331	154.157	6.0852	9.67515e-21	(M=4) PTHR31407:SF6 - OXYGEN-EVOLVING ENHANCER PROTEIN 2-1, CHLOROPLASTIC-RELATED
Glyma.17G061200	5.27954	37.6772	7.13646	3.92624e-11	(M=5) PTHR11977//PTHR11977:SF47 - VILLIN
Glyma.06G061900	57.7835	337.844	5.84672	9.86411e-37	(M=8) PTHR31429:SF3 - WRKY TRANSCRIPTION FACTOR 40-RELATED
Glyma.11G096700	1241.97	7337.29	5.90776	7.12356e-39	(M=2) PTHR31692:SF4 - EXPANSIN-LIKE A1-RELATED
Glyma.13G260400	22.8971	136.37	5.95576	5.4967e-28
Glyma.13G330900	15.6656	90.7956	5.79584	2.55917e-23	(M=4) PTHR11177//PTHR11177:SF190 - CHITINASE
Glyma.13G223300	0.2254	7.34543	32.5883	1.55413e-05	(M=2) PTHR11945:SF187 - FLORAL HOMEOTIC PROTEIN AGAMOUS
Glyma.17G089500	15.179	92.6883	6.10635	7.96049e-22	(M=26) PF07816 - Protein of unknown function (DUF1645) (DUF1645)
Glyma.13G361200	37.1448	223.154	6.00768	3.15581e-36	(M=2) PTHR31734:SF34 - AUXIN-RESPONSIVE PROTEIN IAA15
Glyma.13G316500	12.3782	84.0925	6.79361	8.53673e-12
Glyma.16G178500	216.562	1244.1	5.7448	9.74443e-66	(M=17) PTHR22814:SF129 - COPPER TRANSPORT FAMILY PROTEIN-RELATED
Glyma.10G175600	0	7.13803	#DIV/0!	1.93788e-05	(M=65) PF03087 - Arabidopsis protein of unknown function (DUF241)
Glyma.02G105800	1.96468	18.0663	9.19556	4.59718e-07	(M=4) PTHR12300:SF51 - HVA22-LIKE PROTEIN C
Glyma.02G274400	109.289	834.934	7.63971	2.54835e-09	(M=2) PTHR31852:SF0 - LATE EMBRYOGENESIS ABUNDANT HYDROXYPROLINE-RICH GLYCOPROTEIN
Glyma.06G171100	5.71745	38.6902	6.76705	4.44456e-12
Glyma.06G044400	0	5.79621	#DIV/0!	2.04679e-05	(M=3) PTHR23201//PTHR23201:SF4 - EXTENSIN, PROLINE-RICH PROTEIN
Glyma.13G032100	166.627	947.063	5.68374	1.98904e-65	(M=2306) 2.7.11.1 - Non-specific serine/threonine protein kinase / Threonine-specific protein kinase
Glyma.08G174700	87.1075	489.943	5.62458	2.41024e-79	(M=4) PTHR11260//PTHR11260:SF195 - GLUTATHIONE S-TRANSFERASE, GST, SUPERFAMILY, GST DOMAIN CONTAINING
Glyma.16G096600	56.3518	317.602	5.63606	3.09054e-50	(M=2) PTHR24351:SF81 - PHOTOTROPIN-2
Glyma.19G162100	42.349	239.574	5.65714	1.38734e-42	(M=140) KOG0157 - Cytochrome P450 CYP4/CYP19/CYP26 subfamilies
Glyma.17G065000	7.29769	46.6335	6.39017	1.21649e-14	(M=9) PTHR31062:SF32 - XYLOGLUCAN ENDOTRANSGLUCOSYLASE/HYDROLASE PROTEIN 25-RELATED
Glyma.16G105100	39.6653	222.569	5.61119	3.63886e-55	(M=3) KOG4629 - Predicted mechanosensitive ion channel
Glyma.01G209600	0.66289	10.8022	16.2957	7.70771e-06	(M=5) 2.4.1.186 - Glycogenin glucosyltransferase / Priming glucosyltransferase
Glyma.16G141000	22.6198	181.164	8.00909	6.37292e-08	(M=11) PTHR23500:SF154 - POLYOL TRANSPORTER 3-RELATED
Glyma.19G046600	145.777	829.614	5.69098	8.57216e-44	(M=5) PTHR31262:SF4 - RIBULOSE BISPHOSPHATE CARBOXYLASE SMALL CHAIN 1A, CHLOROPLASTIC-RELATED
Glyma.20G008600	16.384	95.1835	5.80953	3.63343e-24	(M=5) PF08041 - PetM family of cytochrome b6f complex subunit 7 (PetM)
Glyma.08G153600	507.77	2896	5.70337	1.02131e-52
Glyma.04G100300	221.994	1251.59	5.63795	5.24522e-59	(M=7) PTHR31279:SF3 - (PHI-1) PROTEIN, PUTATIVE-RELATED
Glyma.13G069700	1.9568	16.3301	8.34531	4.42717e-07
Glyma.17G189300	0.344272	8.17761	23.7533	2.21608e-05	(M=4) PTHR11654//PTHR11654:SF150 - OLIGOPEPTIDE TRANSPORTER-RELATED
Glyma.11G236500	24.6309	156.457	6.35205	1.93523e-14
Glyma.03G201300	109.037	643.805	5.90448	1.17218e-28	(M=17) PTHR31415:SF4 - HARPIN-INDUCED PROTEIN-LIKE-RELATED
Glyma.09G060800	0.344272	7.46591	21.6861	2.47938e-05
Glyma.07G178200	5.23261	39.4101	7.53163	9.68267e-08	(M=8) PTHR34052:SF1 - AUXIN RESPONSE FACTOR 30-RELATED
Glyma.17G185000	215.232	1188.6	5.52243	7.98536e-187	(M=179) PF02365 - No apical meristem (NAM) protein (NAM)
Glyma.17G159000	6.91271	43.4794	6.28978	2.51958e-12	(M=7) PTHR33285:SF1 - GROWTH FACTOR PROTEIN-RELATED
Glyma.08G044300	169.374	945.878	5.58456	1.7473e-58	(M=3) PF07714//PF14380 - Protein tyrosine kinase (Pkinase_Tyr) // Wall-associated receptor kinase C-terminal (WAK_assoc)
Glyma.13G350200	3.47229	29.7838	8.57758	3.08948e-07
Glyma.09G152100	1.71404	15.4682	9.02442	1.28552e-06	(M=2) KOG3461 - CDGSH-type Zn-finger containing protein
Glyma.04G020300	113.598	629.259	5.53935	4.20273e-77	(M=2) PTHR34192:SF2 - PLASTOCYANIN MAJOR ISOFORM, CHLOROPLASTIC-RELATED
Glyma.11G029700	36.212	202.422	5.58992	4.5216e-42	(M=6) PTHR33593:SF2 - F5O11.5
Glyma.11G157200	16.3301	115.379	7.06539	4.0669e-10	(M=6) PTHR10891//PTHR10891:SF590 - EF-HAND CALCIUM-BINDING DOMAIN CONTAINING PROTEIN
Glyma.11G123000	26.2568	161.603	6.15473	2.21935e-14	(M=2) PTHR22844//PTHR22844:SF145 - F-BOX AND WD40 DOMAIN PROTEIN
Glyma.09G060700	6.27722	41.3029	6.57981	2.86372e-12
Glyma.14G005000	2.79705	22.1694	7.92598	5.22776e-09	(M=7) PTHR11746:SF106 - FLAVONE 3'-O-METHYLTRANSFERASE 1
Glyma.06G178600	11.5634	73.0337	6.31594	3.37825e-17	(M=4) PTHR10641//PTHR10641:SF466 - MYB-LIKE DNA-BINDING PROTEIN MYB
Glyma.15G043800	93.4737	637.397	6.819	1.25791e-10	(M=4) PTHR27001:SF63 - SERINE/THREONINE-PROTEIN KINASE RLCKVII-RELATED
Glyma.20G143000	69.3256	379.004	5.46701	2.26551e-65	(M=24) PF11250 - Fantastic Four meristem regulator (FAF)
Glyma.02G035200	141.408	855.35	6.04879	1.59962e-19	(M=26) PF07816 - Protein of unknown function (DUF1645) (DUF1645)
Glyma.17G069300	51.5667	287.039	5.56637	5.90916e-50	(M=3) PTHR32191:SF2 - TETRASPANIN-11-RELATED
Glyma.12G079500	162.604	882.311	5.42614	7.96055e-129	(M=4) PTHR22814:SF100 - HEAVY METAL TRANSPORT/DETOXIFICATION DOMAIN-CONTAINING PROTEIN-RELATED
Glyma.16G011500	247.485	1357.32	5.48446	6.38385e-155	(M=253) PTHR24078 - DNAJ HOMOLOG SUBFAMILY C MEMBER
Glyma.08G299000	41.9661	232.581	5.54212	9.04451e-52
Glyma.01G191300	29.9937	167.143	5.57261	7.40201e-29	(M=4) PTHR13832:SF362 - PROTEIN PHOSPHATASE 2C 63-RELATED
Glyma.12G114300	3.78685	27.9162	7.37186	1.86112e-09	(M=4) PTHR13935:SF53 - BASIC HELIX-LOOP-HELIX DOMAIN-CONTAINING PROTEIN
Glyma.06G195200	1.11655	10.8479	9.71559	7.27401e-06	(M=2) PTHR36315:SF1 - NDH DEPENDENT FLOW 6 PROTEIN
Glyma.11G142500	1.58185	15.0611	9.52116	9.69856e-07	(M=4) PTHR26374:SF162 - C2H2-TYPE ZINC FINGER FAMILY PROTEIN-RELATED
Glyma.09G087700	5.80362	38.4345	6.6225	2.28351e-11	(M=2) PTHR34195:SF2 - PHOTOSYSTEM I REACTION CENTER SUBUNIT PSAK, CHLOROPLASTIC
Glyma.11G180800	5.61921	44.1953	7.86504	1.36154e-07	(M=68) KOG0725 - Reductases with broad range of substrate specificities
Glyma.18G060900	8.88019	58.0173	6.53334	4.90555e-12	(M=4) PTHR24361:SF390 - F10K1.14 PROTEIN-RELATED
Glyma.06G078400	263.604	1473.76	5.5908	2.02526e-42	(M=2) PTHR12192//PTHR12192:SF10 - CATION TRANSPORT PROTEIN CHAC-RELATED
Glyma.01G024500	12.6443	74.0791	5.85869	1.2136e-18
Glyma.08G120700	0.569673	9.88741	17.3563	2.30133e-05	(M=5) PTHR22835//PTHR22835:SF120 - ZINC FINGER FYVE DOMAIN CONTAINING PROTEIN
Glyma.10G177200	14.0569	89.8026	6.38849	2.22263e-11	(M=5) PTHR21649:SF16 - CHLOROPHYLL A-B BINDING PROTEIN CP26, CHLOROPLASTIC
Glyma.09G035700	0.389452	9.20404	23.6333	1.79983e-05	(M=2) PTHR19248//PTHR19248:SF20 - ATP-BINDING TRANSPORT PROTEIN-RELATED
Glyma.11G149200	46.4744	355.414	7.64752	1.22381e-07	(M=5) PTHR32295:SF35 - PROTEIN IQ-DOMAIN 11
Glyma.07G071300	18.9889	105.087	5.53413	8.75118e-29	(M=6) PTHR11066 - ACYL-COA THIOESTERASE
Glyma.02G226500	0.194726	6.93944	35.6369	3.29128e-05	(M=12) KOG1397 - Ca2+/H+ antiporter VCX1 and related proteins
Glyma.03G088800	72.7977	395.494	5.43278	9.3278e-48	(M=3) PTHR24351:SF69 - AGC (CAMP-DEPENDENT, CGMP-DEPENDENT AND PROTEIN KINASE C) KINASE FAMILY PROTEIN-RELATED
Glyma.18G249700	50.5942	286.269	5.65813	8.05449e-31	(M=88) PF00069//PF00560//PF08263//PF13855 - Protein kinase domain (Pkinase) // Leucine Rich Repeat (LRR_1) // Leucine rich repeat N-terminal domain (LRRNT_2) // Leucine rich repeat (LRR_8)
Glyma.03G147600	0.194726	8.49319	43.6161	2.06506e-05	(M=9) PTHR21495:SF71 - DIRIGENT PROTEIN 1-RELATED
Glyma.11G162900	0.2254	8.2024	36.3903	3.9645e-05	(M=6) PTHR31147:SF9 - HXXXD-TYPE ACYL-TRANSFERASE FAMILY PROTEIN-RELATED
Glyma.06G102000	401.551	2157.8	5.37366	6.00828e-82	(M=7) PTHR31279:SF3 - (PHI-1) PROTEIN, PUTATIVE-RELATED
Glyma.13G127300	134.732	730.267	5.42015	8.32179e-61	(M=3) PTHR11062:SF56 - XYLOGLUCAN GALACTOSYLTRANSFERASE KATAMARI1
Glyma.12G093100	308.785	1960.57	6.34929	2.78927e-12	(M=4) PTHR10797:SF3 - CCR4-ASSOCIATED FACTOR 1 HOMOLOG 11-RELATED
Glyma.11G195100	1.65555	14.1123	8.52428	9.64941e-07
Glyma.16G176800	32.956	184.641	5.60264	3.99996e-37	(M=117) PF00560//PF08263//PF13855 - Leucine Rich Repeat (LRR_1) // Leucine rich repeat N-terminal domain (LRRNT_2) // Leucine rich repeat (LRR_8)
Glyma.04G196400	16.9177	94.0435	5.55887	3.04333e-22	(M=4) PTHR21576:SF44 - MAJOR FACILITATOR PROTEIN
Glyma.12G174900	28.1232	156.613	5.5688	9.42015e-19	(M=4) PTHR31223:SF23 - CYTOKININ RIBOSIDE 5'-MONOPHOSPHATE PHOSPHORIBOHYDROLASE LOG1
Glyma.17G202100	3.02531	21.7544	7.1908	4.63404e-08	(M=3) PTHR33433:SF3 - FLOWERING-PROMOTING FACTOR 1-LIKE PROTEIN 1-RELATED
Glyma.04G159300	7.00257	40.9341	5.84558	1.38386e-11	(M=2) PTHR11945//PTHR11945:SF166 - MADS BOX PROTEIN
Glyma.16G020500	15.0068	87.5001	5.8307	8.7014e-14	(M=2) PTHR11514:SF40 - TRANSCRIPTION FACTOR BHLH14
Glyma.19G065000	22.1336	124.442	5.6223	1.1696e-28	(M=26) PF07816 - Protein of unknown function (DUF1645) (DUF1645)
Glyma.02G219100	0.538998	8.39921	15.583	2.54953e-05
Glyma.09G172100	58.1727	317.295	5.45437	2.37607e-48	(M=2) PTHR22849//PTHR22849:SF9 - WDSAM1 PROTEIN
Glyma.12G037400	124.372	674.34	5.42194	2.32705e-34	(M=4) PTHR11627:SF16 - FRUCTOSE-BISPHOSPHATE ALDOLASE 1, CHLOROPLASTIC-RELATED
Glyma.18G259100	24.7403	139.154	5.6246	3.7181e-21	(M=7) PTHR10641//PTHR10641:SF530 - MYB-LIKE DNA-BINDING PROTEIN MYB
Glyma.03G213300	3.66582	24.1693	6.59316	1.81726e-08	(M=2) PTHR10057:SF0 - PROTEIN C41G7.9, ISOFORM B
Glyma.13G103100	434.96	2365.1	5.43752	4.30232e-38	(M=75) 2.4.1.207 - Xyloglucan:xyloglucosyl transferase / Xyloglucan endotransglycosylase
Glyma.08G307300	3.10061	21.4021	6.90255	5.5376e-08	(M=25) PF00069//PF00954//PF01453 - Protein kinase domain (Pkinase) // S-locus glycoprotein domain (S_locus_glycop) // D-mannose binding lectin (B_lectin)
Glyma.10G240900	4.0391	28.5201	7.06101	1.38747e-08	(M=4) PTHR11945//PTHR11945:SF165 - MADS BOX PROTEIN
Glyma.11G043000	64.4099	344.963	5.35574	4.06786e-65
Glyma.07G052600	0.989799	10.3189	10.4252	1.18694e-05	(M=4) PTHR33472:SF1 - EXTENSIN-RELATED
Glyma.11G181200	47.6667	273.443	5.73656	2.29263e-16
Glyma.05G238100	45.4288	251.012	5.52538	1.863e-35	(M=4) PTHR12629:SF4 - NUDIX HYDROLASE 17, MITOCHONDRIAL-RELATED
Glyma.12G067100	4.56862	29.8036	6.52356	1.70484e-09	(M=172) KOG0156 - Cytochrome P450 CYP2 subfamily
Glyma.13G331800	3.55929	23.4621	6.59178	2.94682e-08	(M=5) PTHR12542//PTHR12542:SF17 - EXOCYST COMPLEX PROTEIN EXO70
Glyma.16G165500	3.98688	26.8889	6.74434	5.18653e-09	(M=7) PTHR21649:SF26 - CHLOROPHYLL A-B BINDING PROTEIN 1, CHLOROPLASTIC-RELATED
Glyma.14G173400	0.812436	9.47228	11.6591	1.80055e-05	(M=214) KOG0472 - Leucine-rich repeat protein
Glyma.17G033800	9.46184	55.0438	5.81746	9.82837e-13	(M=4) KOG3450 - Huntingtin interacting protein HYPK
Glyma.14G195000	1096.85	6608.47	6.02498	3.84226e-13	(M=9) 6.3.5.4 - Asparagine synthase (glutamine-hydrolyzing) / Glutamine-dependent asparagine synthetase
Glyma.07G052300	14.678	84.2306	5.73858	1.11288e-15	(M=3) PTHR24298:SF46 - CYTOCHROME P450 78A6-RELATED
Glyma.11G020800	7.37369	42.991	5.83033	4.28267e-10	(M=4) PTHR31087:SF14 - PROTEIN LURP-ONE-RELATED 17
Glyma.20G234000	3.70151	26.1436	7.06295	3.87303e-08	(M=11) PF09353 - Domain of unknown function (DUF1995) (DUF1995)
Glyma.17G015400	55.5747	296.006	5.32627	1.60975e-47	(M=2) PTHR24298:SF54 - CYTOCHROME P450 LIKE PROTEIN
Glyma.13G333200	12.4003	69.3421	5.59198	1.20941e-18	(M=4) PTHR10641:SF484 - TRANSCRIPTION FACTOR MYB48-RELATED
Glyma.13G095100	108.119	559.846	5.17807	2.34919e-77	(M=9) PTHR31062:SF32 - XYLOGLUCAN ENDOTRANSGLUCOSYLASE/HYDROLASE PROTEIN 25-RELATED
Glyma.16G173600	129.582	1224.76	9.45163	8.26792e-06	(M=5) PTHR31269:SF2 - S-TYPE ANION CHANNEL SLAH2-RELATED
Glyma.15G064500	112.209	589.527	5.25381	2.54906e-63	(M=3) PTHR16223:SF21 - TRANSCRIPTION FACTOR BHLH103-RELATED
Glyma.07G067300	4.22504	27.3355	6.46989	2.99084e-08	(M=4) PTHR11926//PTHR11926:SF310 - GLUCOSYL/GLUCURONOSYL TRANSFERASES
Glyma.06G113200	5.48215	37.8386	6.90216	6.62759e-09	(M=2) PTHR14154:SF10 - PHOTOSYSTEM II 22 KDA PROTEIN, CHLOROPLASTIC
Glyma.16G012000	2.18953	20.9854	9.58447	9.43002e-06	(M=2) PTHR11527:SF106 - 17.4 KDA CLASS III HEAT SHOCK PROTEIN
Glyma.07G047600	39.5603	208.279	5.26484	1.99625e-28	(M=3) PTHR21649:SF13 - LHCA2 PROTEIN
Glyma.10G265100	75.9022	393.545	5.1849	3.48722e-86
Glyma.16G045700	21.1964	112.81	5.32211	7.96005e-29	(M=2) PTHR23240:SF6 - DNA CROSS-LINK REPAIR 1A PROTEIN
Glyma.13G003800	171.444	896.281	5.22783	6.5514e-56	(M=1) PTHR10024:SF182 - C2 CALCIUM/LIPID-BINDING AND PHOSPHORIBOSYLTRANSFERASE C-TERMINAL DOMAIN-CONTAINING PROTEIN
Glyma.11G157100	50.5327	449.281	8.89089	5.04621e-06	(M=6) PTHR10891//PTHR10891:SF590 - EF-HAND CALCIUM-BINDING DOMAIN CONTAINING PROTEIN
Glyma.18G141700	21.7325	115.338	5.30717	2.82019e-31	(M=4) PTHR27006:SF28 - CYSTEINE-RICH RECEPTOR-LIKE PROTEIN KINASE 3
Glyma.14G061200	108.816	600.879	5.52198	1.52703e-22	(M=4) PF07014 - Hs1pro-1 protein C-terminus (Hs1pro-1_C)
Glyma.15G247700	16.5604	93.3219	5.63524	3.44572e-23
Glyma.05G191500	8.01092	45.0453	5.62298	3.16025e-12
Glyma.07G023300	533.087	2776	5.2074	2.00927e-69	(M=8) PTHR31429:SF3 - WRKY TRANSCRIPTION FACTOR 40-RELATED
Glyma.11G030900	35.9449	189.189	5.2633	1.06963e-29	(M=30) PF04640 - PLATZ transcription factor (PLATZ)
Glyma.03G168100	12.5565	71.0748	5.66041	2.66782e-16	(M=22) PTHR19241:SF219 - ABC TRANSPORTER G FAMILY MEMBER 38
Glyma.09G066200	6.61933	37.4014	5.65034	4.45351e-12	(M=2) PTHR13789:SF207 - LYCOPENE EPSILON CYCLASE, CHLOROPLASTIC
Glyma.15G077100	48.9791	285.953	5.83827	1.88855e-14	(M=354) PF00847 - AP2 domain (AP2)
Glyma.04G092100	47.7771	438.195	9.17165	6.50522e-06	(M=5) PTHR24089:SF392 - MITOCHONDRIAL UNCOUPLING PROTEIN 4-RELATED
Glyma.01G203500	91.7503	466.863	5.08841	5.67793e-74	(M=4) PTHR27001:SF75 - PROTEIN KINASE FAMILY PROTEIN
Glyma.07G084600	36.1489	192.978	5.33842	2.62478e-22	(M=4) PTHR31852:SF25 - LATE EMBRYOGENESIS ABUNDANT PROTEIN, GROUP 2
Glyma.18G022700	71.2382	403.229	5.66029	5.60598e-16	(M=4) PF12680 - SnoaL-like domain (SnoaL_2)
Glyma.07G163600	2.83219	20.4196	7.20981	1.03906e-07	(M=5) PF08041 - PetM family of cytochrome b6f complex subunit 7 (PetM)
Glyma.02G018800	3.33103	22.1277	6.64291	1.13176e-07	(M=4) PTHR10742:SF273 - POLYAMINE OXIDASE 1
Glyma.04G198600	35.005	457.293	13.0636	4.85662e-05	(M=10) PTHR10791:SF22 - BIDIRECTIONAL SUGAR TRANSPORTER SWEET10
Glyma.12G235600	1.35645	13.1407	9.68751	2.24201e-06
Glyma.04G021200	21.0189	108.4	5.15726	7.32886e-24	(M=4) PTHR14155:SF77 - E3 UBIQUITIN-PROTEIN LIGASE ATL23
Glyma.17G088800	235.201	1216.79	5.17342	5.10196e-53	(M=4) PTHR11453//PTHR11453:SF51 - ANION EXCHANGE PROTEIN
Glyma.05G059300	332.204	1676.52	5.04665	3.65724e-173	(M=5) 2.4.1.186 - Glycogenin glucosyltransferase / Priming glucosyltransferase
Glyma.05G182800	0.420127	8.19025	19.4947	3.38353e-05	(M=20) 1.14.13.109 - Abieta-7,13-dien-18-ol hydroxylase / CYP720B1
Glyma.19G238400	5.56915	33.6075	6.03458	7.48666e-11	(M=24) PF11250 - Fantastic Four meristem regulator (FAF)
Glyma.20G167300	142.629	739.365	5.18384	7.33831e-64	(M=14) PF05633 - Protein of unknown function (DUF793) (DUF793)
Glyma.01G168400	1.26324	11.4107	9.03294	1.5425e-05	(M=2) PTHR10374//PTHR10374:SF23 - LACTOYLGLUTATHIONE LYASE GLYOXALASE I
Glyma.16G180900	0	5.84266	#DIV/0!	6.90496e-05	(M=6) PTHR10283//PTHR10283:SF94 - SOLUTE CARRIER FAMILY 13 MEMBER
Glyma.20G085900	10.2891	60.1974	5.85062	1.0544e-09	(M=2) PTHR35709:SF1 - PROTEIN PROTON GRADIENT REGULATION 5, CHLOROPLASTIC
Glyma.02G008500	377.93	1908.61	5.05016	3.2144e-249	(M=2306) 2.7.11.1 - Non-specific serine/threonine protein kinase / Threonine-specific protein kinase
Glyma.02G042700	3.55316	24.5568	6.91126	3.90293e-08	(M=65) PF03087 - Arabidopsis protein of unknown function (DUF241)
Glyma.07G168600	4.01631	25.9822	6.46917	7.10015e-09	(M=4) PTHR12629:SF4 - NUDIX HYDROLASE 17, MITOCHONDRIAL-RELATED
Glyma.18G057900	0	5.69952	#DIV/0!	7.08784e-05	(M=4) PTHR10366:SF369 - CINNAMOYL-COA REDUCTASE-LIKE PROTEIN
Glyma.16G127700	22.6286	118.435	5.23386	6.0337e-24	(M=4) PTHR24078//PTHR24078:SF222 - DNAJ HOMOLOG SUBFAMILY C MEMBER
Glyma.08G027000	49.4931	255.301	5.15831	2.8159e-58	(M=2) PTHR11764//PTHR11764:SF19 - LANOSTEROL SYNTHASE
Glyma.17G069600	695.067	3593.27	5.16967	9.95482e-47	(M=3) PTHR10366//PTHR10366:SF459 - NAD DEPENDENT EPIMERASE/DEHYDRATASE
Glyma.19G174000	7.7501	45.0072	5.80731	3.02377e-13	(M=12) PTHR26374:SF198 - ZINC FINGER PROTEIN ZAT11
Glyma.18G003200	122.251	652.41	5.33663	8.14303e-24	(M=6) PTHR31062:SF34 - XYLOGLUCAN ENDOTRANSGLUCOSYLASE/HYDROLASE PROTEIN 15-RELATED
Glyma.13G008600	0.194726	7.07718	36.3443	6.16495e-05	(M=12) PF13668 - Ferritin-like domain (Ferritin_2)
Glyma.15G138000	0	6.10726	#DIV/0!	7.27344e-05	(M=12) PF13668 - Ferritin-like domain (Ferritin_2)
Glyma.20G132300	28.2459	157.967	5.59258	2.38541e-13	(M=5) PF04419//PF12907 - 4F5 protein family (4F5) // Zinc-binding (zf-met2)
Glyma.10G239000	11.319	65.2739	5.76674	4.24753e-16	(M=4) PTHR11206:SF103 - MATE EFFLUX FAMILY PROTEIN
Glyma.11G073000	28.1648	151.311	5.37234	6.38482e-20	(M=4) PTHR10438:SF274 - THIOREDOXIN H1
Glyma.05G150100	55.5072	301.6	5.43353	3.37049e-20
Glyma.05G187200	37.0048	188.835	5.10299	9.53493e-46
Glyma.17G026400	80.352	435.515	5.42008	9.7734e-18	(M=2) PTHR33136:SF13 - PROTEIN RALF-LIKE 22
Glyma.09G156700	37.1855	202.931	5.45727	1.21567e-18	(M=3) PTHR31235:SF22 - PEROXIDASE 47
Glyma.07G136100	22.8494	119.231	5.21812	4.47708e-26	(M=22) 1.1.1.206 - Tropinone reductase I / Tropinone reductase
Glyma.07G049900	9.69073	55.8014	5.75823	6.19684e-15	(M=5) 2.4.1.242 - NDP-glucose--starch glucosyltransferase / Waxy protein
Glyma.10G045300	1.1924	11.8107	9.90498	1.2312e-05	(M=12) PTHR26374:SF198 - ZINC FINGER PROTEIN ZAT11
Glyma.06G174200	3.80205	23.5285	6.18838	2.59163e-08	(M=2) PTHR18901//PTHR18901:SF9 - 2-DEOXYGLUCOSE-6-PHOSPHATE PHOSPHATASE 2
Glyma.08G282600	3.65753	27.7743	7.59374	1.85135e-07	(M=6) PTHR11206:SF79 - MATE EFFLUX FAMILY PROTEIN
Glyma.U014500	8.96056	49.0436	5.47327	1.06343e-12	(M=5) PTHR31692:SF3 - BETA EXPANSIN 6-RELATED
Glyma.11G042200	27.8655	155.115	5.56658	1.6404e-14	(M=2) PTHR11715:SF1 - GLYCINE CLEAVAGE SYSTEM H PROTEIN 3, MITOCHONDRIAL
Glyma.14G095900	0.194726	6.49964	33.3784	7.55514e-05	(M=1) PTHR10593//PTHR10593:SF25 - SERINE/THREONINE-PROTEIN KINASE RIO
Glyma.02G021400	101.1	504.247	4.98761	4.83485e-64	(M=7) PTHR10264//PTHR10264:SF93 - BAND 7 PROTEIN-RELATED
Glyma.08G137500	211.694	1097.78	5.18569	5.00575e-29	(M=7) PTHR10788:SF19 - TREHALOSE-PHOSPHATE PHOSPHATASE E-RELATED
Glyma.06G158700	3.54528	24.3907	6.87974	3.68233e-08	(M=252) PF02519 - Auxin responsive protein (Auxin_inducible)
Glyma.09G218600	536.152	2780.02	5.18513	1.30942e-30	(M=6) PTHR24286:SF10 - ABSCISIC ACID 8'-HYDROXYLASE 1-RELATED
Glyma.13G362200	20.9752	106.534	5.07904	1.85403e-26	(M=4) PTHR32370:SF16 - NON-PHOTOTROPIC HYPOCOTYL-LIKE PROTEIN
Glyma.19G119100	7.95842	43.4561	5.46039	4.52809e-13	(M=2) PTHR11062//PTHR11062:SF91 - EXOSTOSIN HEPARAN SULFATE GLYCOSYLTRANSFERASE -RELATED
Glyma.06G125600	105.11	521.627	4.96267	6.45107e-94	(M=185) PF03106 - WRKY DNA -binding domain (WRKY)
Glyma.11G230500	5.37562	33.0019	6.13918	3.74307e-09	(M=11) PTHR27003:SF102 - SERINE/THREONINE-PROTEIN KINASE-LIKE PROTEIN CCR3-RELATED
Glyma.02G297700	96.2056	476.805	4.95611	2.44398e-67	(M=118) PF03514 - GRAS domain family (GRAS)
Glyma.11G194600	288.313	1452	5.0362	1.74648e-70	(M=4) PTHR22814:SF100 - HEAVY METAL TRANSPORT/DETOXIFICATION DOMAIN-CONTAINING PROTEIN-RELATED
Glyma.06G186200	95.3641	475.153	4.98251	4.88274e-56
Glyma.18G070000	8.32047	46.3333	5.56859	4.77092e-11	(M=5) 6.1.1.14 - Glycine--tRNA ligase / Glycyl-tRNA synthetase
Glyma.03G174300	54.8435	289.729	5.28282	9.06806e-19	(M=4) PTHR12542:SF38 - EXOCYST SUBUNIT EXO70 FAMILY PROTEIN-RELATED
Glyma.02G019600	18.4734	92.8948	5.02856	3.94667e-22	(M=6) PTHR11220:SF25 - F3F9.4
Glyma.11G084100	172.044	854.037	4.96407	2.33055e-123	(M=4) PTHR23416:SF63 - SERINE ACETYLTRANSFERASE 2-RELATED
Glyma.18G268700	13.3713	75.6158	5.6551	1.12714e-10	(M=4) PTHR31072:SF5 - TRANSCRIPTION FACTOR TCP13
Glyma.17G165500	14.1139	120.243	8.5195	1.07405e-05	(M=29) PF03321 - GH3 auxin-responsive promoter (GH3)
Glyma.01G030300	71.6535	372.442	5.19783	2.0014e-29	(M=26) PF07816 - Protein of unknown function (DUF1645) (DUF1645)
Glyma.20G124200	173.802	1067.35	6.1412	3.61555e-09	(M=81) PF14009 - Domain of unknown function (DUF4228) (DUF4228)
Glyma.11G154900	190.361	942.259	4.94985	9.7288e-78	(M=3) PF02095 - Extensin-like protein repeat (Extensin_1)
Glyma.03G016100	4.93241	31.2354	6.33268	2.34181e-09	(M=17) PTHR32246:SF20 - BON1-ASSOCIATED PROTEIN 1-RELATED
Glyma.19G214500	3.33389	23.1544	6.94515	1.30195e-06
Glyma.01G206600	45.5199	239.222	5.25534	4.97678e-25	(M=6) PTHR31190:SF30 - ETHYLENE-RESPONSIVE TRANSCRIPTION FACTOR 15-RELATED
Glyma.07G106000	55.6134	314.464	5.65446	1.59106e-12	(M=2) PTHR22849//PTHR22849:SF9 - WDSAM1 PROTEIN
Glyma.02G208300	1.03282	14.6689	14.2028	8.43814e-05	(M=22) PF04674 - Phosphate-induced protein 1 conserved region (Phi_1)
Glyma.02G260100	81.7877	522.709	6.39104	5.13214e-08	(M=5) PTHR22950//PTHR22950:SF323 - AMINO ACID TRANSPORTER
Glyma.08G075300	10.3745	54.6077	5.26363	6.65818e-14	(M=179) PF02365 - No apical meristem (NAM) protein (NAM)
Glyma.11G036900	112.91	570.995	5.05709	2.77733e-36	(M=4) PTHR31403:SF2 - PHOSPHOLIPASE A1-IBETA2, CHLOROPLASTIC
Glyma.04G020700	224.019	1309.26	5.84442	2.11808e-10
Glyma.18G279900	1.48864	12.3799	8.31625	1.03216e-05	(M=120) PF13839//PF14416 - GDSL/SGNH-like Acyl-Esterase family found in Pmr5 and Cas1p (PC-Esterase) // PMR5 N terminal Domain (PMR5N)
Glyma.U038700	9.42467	51.1481	5.42704	5.77629e-11
Glyma.11G024100	94.0696	666.471	7.08488	1.38546e-06	(M=4) PTHR11592//PTHR11592:SF42 - GLUTATHIONE PEROXIDASE
Glyma.09G275800	0.273438	5.93491	21.7048	0.000112054	(M=20) PF01823 - MAC/Perforin domain (MACPF)
Glyma.05G120500	31.5441	154.636	4.90222	8.68882e-37	(M=179) PF02365 - No apical meristem (NAM) protein (NAM)
Glyma.15G148000	190.284	951.388	4.99984	1.78851e-35	(M=23) 2.4.2.39 - Xyloglucan 6-xylosyltransferase / Xyloglucan 6-alpha-D-xylosyltransferase
Glyma.06G295300	3.32155	20.4387	6.15336	2.19855e-07	(M=16) PTHR31657:SF9 - ETHYLENE-RESPONSIVE TRANSCRIPTION FACTOR CRF5-RELATED
Glyma.13G111500	776.109	3750.61	4.83258	1.14871e-252	(M=7) PTHR10338//PTHR10338:SF114 - VON WILLEBRAND FACTOR, TYPE A DOMAIN CONTAINING
Glyma.12G014200	12.1152	64.9333	5.35966	8.21823e-13	(M=3) PTHR10108:SF708 - TOCOPHEROL O-METHYLTRANSFERASE, CHLOROPLASTIC
Glyma.19G215700	51.0352	249.145	4.88182	2.69177e-45	(M=81) PF14009 - Domain of unknown function (DUF4228) (DUF4228)
Glyma.16G032200	6.92344	42.2663	6.10481	4.53671e-08	(M=5) PTHR11751:SF284 - 1-AMINOCYCLOPROPANE-1-CARBOXYLATE SYNTHASE-LIKE PROTEIN 1
Glyma.20G066800	91.4985	453.195	4.95303	3.38322e-52	(M=6) PTHR13018:SF47 - ERD (EARLY-RESPONSIVE TO DEHYDRATION STRESS) FAMILY PROTEIN-RELATED
Glyma.18G204800	138.269	666.296	4.81883	3.18056e-76	(M=4) PTHR11730:SF38 - AMMONIUM TRANSPORTER 2
Glyma.12G210600	44.6843	227.553	5.09245	4.04993e-28	(M=7) PTHR30523//PTHR30523:SF8 - PHOSPHOENOLPYRUVATE CARBOXYLASE
Glyma.19G244600	4.72318	29.4149	6.22778	6.80035e-09	(M=5) PTHR10366:SF327 - GDP-MANNOSE 3,5-EPIMERASE
Glyma.02G080200	148.064	740.83	5.00346	1.43193e-32	(M=6) PTHR31190:SF30 - ETHYLENE-RESPONSIVE TRANSCRIPTION FACTOR 15-RELATED
Glyma.01G232500	653.724	3322.61	5.08259	4.48921e-26	(M=3) PTHR13301:SF72 - CELLULOSE SYNTHASE-LIKE PROTEIN D3
Glyma.09G225400	31.553	163.825	5.19205	1.08704e-16	(M=5) PTHR13878:SF53 - CYTOKININ DEHYDROGENASE 6
Glyma.08G146600	69.9823	363.257	5.1907	9.80462e-21	(M=7) PTHR14155//PTHR14155:SF106 - RING FINGER DOMAIN-CONTAINING
Glyma.12G041400	0	5.23052	#DIV/0!	0.000115262	(M=65) PF03087 - Arabidopsis protein of unknown function (DUF241)
Glyma.05G154900	8.51026	49.147	5.77503	5.70636e-11	(M=67) PF05553 - Cotton fibre expressed protein (DUF761)
Glyma.08G199800	17.2178	85.443	4.96248	1.42039e-21	(M=23) 2.7.1.11 - 6-phosphofructokinase / Phosphohexokinase
Glyma.06G136200	294.529	1406.28	4.77469	3.65501e-184	(M=4) PTHR19308//PTHR19308:SF12 - PHOSPHATIDYLCHOLINE TRANSFER PROTEIN
Glyma.02G228300	18.0399	96.9926	5.37657	7.89045e-15	(M=4) PTHR24361:SF390 - F10K1.14 PROTEIN-RELATED
Glyma.18G186400	79.0131	391.81	4.9588	4.98253e-27	(M=22) 1.1.1.206 - Tropinone reductase I / Tropinone reductase
Glyma.15G097900	15.7617	78.162	4.95898	1.05116e-16	(M=4) PTHR10366//PTHR10366:SF389 - NAD DEPENDENT EPIMERASE/DEHYDRATASE
Glyma.13G363300	10.7278	111.115	10.3577	7.47508e-05	(M=18) PTHR23241 - LATE EMBRYOGENESIS ABUNDANT PLANTS LEA-RELATED
Glyma.13G221400	118.036	570.629	4.83438	1.60779e-49	(M=4) PTHR31384:SF3 - AUXIN RESPONSE FACTOR 6
Glyma.06G302200	0	5.27697	#DIV/0!	0.000120732	(M=2) 4.2.3.106 - (E)-beta-ocimene synthase / Beta-ocimene synthase
Glyma.04G238200	10.4385	54.5467	5.22555	2.73864e-14	(M=4) PTHR30603:SF4 - RNA POLYMERASE SIGMA FACTOR SIGE, CHLOROPLASTIC/MITOCHONDRIAL
Glyma.12G218200	7.70562	40.5823	5.26658	2.90097e-10	(M=6) PTHR10641//PTHR10641:SF567 - MYB-LIKE DNA-BINDING PROTEIN MYB
Glyma.16G215600	0	5.04064	#DIV/0!	0.000118502	(M=4) PTHR23180:SF262 - ADP-RIBOSYLATION FACTOR GTPASE-ACTIVATING PROTEIN AGD15-RELATED
Glyma.09G159000	3.20171	20.3971	6.37069	3.6131e-07	(M=22) PF04654 - Protein of unknown function, DUF599 (DUF599)
Glyma.08G180300	45.5945	227.545	4.99061	3.58241e-20	(M=253) PTHR24078 - DNAJ HOMOLOG SUBFAMILY C MEMBER
Glyma.18G050600	133.011	647.217	4.86588	5.09955e-51	(M=8) PTHR11726 - 60S RIBOSOMAL PROTEIN L10
Glyma.20G138500	23.5323	116.333	4.94353	4.33456e-27	(M=31) PTHR27002:SF122 - CYSTEINE-RICH RECEPTOR-LIKE PROTEIN KINASE 28-RELATED
Glyma.09G118900	9.59605	49.2604	5.13341	4.20639e-11	(M=5) PTHR11785:SF230 - CATIONIC AMINO ACID TRANSPORTER 1
Glyma.04G015400	10.0158	53.646	5.35615	7.39215e-11	(M=1) PTHR10516:SF319 - PEPTIDYL-PROLYL CIS-TRANS ISOMERASE FKBP18, CHLOROPLASTIC
Glyma.09G279000	195.889	958.826	4.89473	1.9949e-40	(M=13) PTHR31087:SF11 - PROTEIN LURP-ONE-RELATED 1-RELATED
Glyma.03G232500	25.7168	124.258	4.83179	8.99036e-28	(M=19) PF07887 - Calmodulin binding protein-like (Calmodulin_bind)
Glyma.19G137400	23.1292	113.884	4.92381	1.60694e-23	(M=2) PTHR20961//PTHR20961:SF12 - GLYCOSYLTRANSFERASE
Glyma.19G231800	71.1886	341.604	4.79857	9.43693e-69	(M=8) PTHR10992:SF907 - ALPHA/BETA-HYDROLASES SUPERFAMILY PROTEIN
Glyma.13G046200	436.969	2164.74	4.95399	4.91076e-29	(M=5) PTHR31262:SF4 - RIBULOSE BISPHOSPHATE CARBOXYLASE SMALL CHAIN 1A, CHLOROPLASTIC-RELATED
Glyma.03G236300	1053.56	5094.09	4.83512	1.41137e-54	(M=4) PTHR11972:SF57 - RESPIRATORY BURST OXIDASE HOMOLOG PROTEIN B
Glyma.19G106800	189.5	923.008	4.87076	8.82619e-35	(M=5) 1.2.1.12//1.2.1.13 - Glyceraldehyde-3-phosphate dehydrogenase (phosphorylating) / Triosephosphate dehydrogenase // Glyceraldehyde-3-phosphate dehydrogenase (NADP(+)) (phosphorylating) / Triosephosphate dehydrogenase (NADP+)
Glyma.01G064200	0	5.26635	#DIV/0!	0.000120871	(M=6) PTHR11945:SF155 - AGAMOUS-LIKE MADS-BOX PROTEIN AGL8-RELATED
Glyma.03G074900	43.7842	220.646	5.0394	8.98242e-19	(M=2) PTHR31741:SF4 - O-FUCOSYLTRANSFERASE FAMILY PROTEIN
Glyma.15G179600	946.599	4517.78	4.77265	2.20575e-92	(M=7) PTHR33077:SF13 - PROTEIN TIFY 10A-RELATED
Glyma.05G036000	4.30089	27.7996	6.46368	2.26784e-07	(M=12) PTHR13833:SF16 - NHL REPEAT-CONTAINING PROTEIN
Glyma.10G277800	73.0972	357.597	4.89207	2.30721e-45	(M=13) PTHR24078:SF279 - DUPLICATED SANT DNA-BINDING DOMAIN-CONTAINING PROTEIN
Glyma.16G168000	66.7647	315.627	4.72746	4.18918e-50	(M=9) 3.1.3.11 - Fructose-bisphosphatase / Hexose diphosphatase
Glyma.12G231300	4.789	27.7266	5.78965	1.85576e-08
Glyma.08G339900	11.6488	60.7779	5.21753	8.51966e-17	(M=4) PTHR10799//PTHR10799:SF748 - SWI/SNF-RELATED MATRIX-ASSOCIATED ACTIN-DEPENDENT REGULATOR OF CHROMATIN SUBFAMILY-RELATED
Glyma.10G090700	13.701	73.2791	5.34846	6.33105e-18	(M=4) PTHR10742:SF273 - POLYAMINE OXIDASE 1
Glyma.11G037100	6.81364	37.0581	5.4388	2.22278e-10	(M=2) PTHR13789:SF224 - CTF2A LIKE OXIDOREDUCTASE-RELATED
Glyma.16G208000	1.33909	12.0286	8.98263	1.77534e-05	(M=65) PF03087 - Arabidopsis protein of unknown function (DUF241)
Glyma.09G042400	107.434	531.498	4.94721	2.12262e-29	(M=6) PTHR14155:SF99 - RING-H2 FINGER PROTEIN ATL3
Glyma.14G017000	93.8098	443.534	4.72802	1.11197e-51	(M=4) PTHR13903//PTHR13903:SF5 - PIRIN-RELATED
Glyma.02G204800	4.95591	27.9553	5.64082	3.40205e-08
Glyma.16G057600	38.1046	180.93	4.74824	5.35937e-40	(M=3) PTHR11689:SF67 - CHLORIDE CHANNEL PROTEIN CLC-A-RELATED
Glyma.19G038600	119.514	576.43	4.82312	3.84395e-61	(M=4) PF00122//PF00689//PF00690//PF12710 - E1-E2 ATPase (E1-E2_ATPase) // Cation transporting ATPase, C-terminus (Cation_ATPase_C) // Cation transporter/ATPase, N-terminus (Cation_ATPase_N) // haloacid dehalogenase-like hydrolase (HAD)
Glyma.13G226600	53.8958	257.51	4.77792	4.35272e-46
Glyma.12G200200	1.55947	11.9035	7.63301	2.18029e-05	(M=4) PTHR34793:SF1 - PROTEIN THYLAKOID FORMATION 1, CHLOROPLASTIC
Glyma.04G228700	179.927	847.279	4.70902	2.9423e-131	(M=4) PTHR19308//PTHR19308:SF12 - PHOSPHATIDYLCHOLINE TRANSFER PROTEIN
Glyma.04G009400	2964.3	13899.4	4.68891	6.24755e-138	(M=7) PF00257 - Dehydrin (Dehydrin)
Glyma.07G076500	4.79185	26.5486	5.54036	2.28082e-08	(M=17) PTHR32246:SF20 - BON1-ASSOCIATED PROTEIN 1-RELATED
Glyma.08G177100	113.982	581.816	5.10447	2.44407e-16
Glyma.04G238300	37.0467	174.304	4.70499	4.89854e-30	(M=185) PF03106 - WRKY DNA -binding domain (WRKY)
Glyma.01G193600	616.294	3013.79	4.89017	7.14782e-29	(M=5) PTHR24093:SF262 - CALCIUM-TRANSPORTING ATPASE 2, PLASMA MEMBRANE-TYPE-RELATED
Glyma.04G191700	19.8123	96.5469	4.87309	7.10532e-15	(M=2) PTHR18901//PTHR18901:SF9 - 2-DEOXYGLUCOSE-6-PHOSPHATE PHOSPHATASE 2
Glyma.08G301500	8.16479	43.9972	5.38865	3.62148e-12	(M=81) PF14009 - Domain of unknown function (DUF4228) (DUF4228)
Glyma.19G217700	110.653	633.137	5.72181	7.83172e-09	(M=1) 2.4.1.67 - Galactinol--raffinose galactosyltransferase / Stachyose synthetase
Glyma.02G132200	18.5212	90.4361	4.88285	7.91256e-19	(M=21) 1.14.13.93 - (+)-abscisic acid 8'-hydroxylase / ABA 8'-hydroxylase
Glyma.07G218000	18.2646	89.937	4.92412	2.45814e-15	(M=2) PTHR24326:SF114 - HOMEOBOX-LEUCINE ZIPPER PROTEIN ATHB-17-RELATED
Glyma.10G179200	234.053	1270.89	5.42993	5.25451e-11	(M=22) PF04674 - Phosphate-induced protein 1 conserved region (Phi_1)
Glyma.09G050100	9.40851	49.0059	5.20868	4.16477e-13	(M=2) PTHR14237:SF30 - MITOCHONDRIAL AMIDOXIME-REDUCING COMPONENT 1
Glyma.02G287400	3.54695	21.2826	6.00024	2.26046e-07	(M=1) 3.2.1.18 - Exo-alpha-sialidase / Sialidase
Glyma.09G235200	87.2031	679.63	7.79364	2.1877e-05	(M=8) PTHR10783:SF43 - PHOSPHATE TRANSPORTER PHO1 HOMOLOG 2-RELATED
Glyma.10G284300	118.5	562.718	4.74866	2.25533e-37	(M=2) PTHR31618:SF1 - MECHANOSENSITIVE ION CHANNEL PROTEIN 6-RELATED
Glyma.04G006900	0.498838	6.61828	13.2674	0.000159041	(M=252) PF02519 - Auxin responsive protein (Auxin_inducible)
Glyma.10G086800	33.7142	181.991	5.39805	4.90652e-10	(M=4) PTHR19241//PTHR19241:SF286 - ATP-BINDING CASSETTE TRANSPORTER
Glyma.09G001700	11.2344	58.3052	5.18989	4.55363e-12	(M=10) KOG0255 - Synaptic vesicle transporter SVOP and related transporters (major facilitator superfamily)
Glyma.15G202600	77.0992	375.213	4.86663	1.65281e-21	(M=4) PTHR35121:SF2 - GB
Glyma.17G063900	189.084	883.239	4.67115	2.94115e-59	(M=2) PTHR23070:SF17 - MITOCHONDRIAL CHAPERONE BCS1
Glyma.04G036600	14.0659	85.7359	6.09531	7.99233e-07	(M=8) PTHR34052:SF1 - AUXIN RESPONSE FACTOR 30-RELATED
Glyma.05G083600	1.23256	10.2476	8.31408	2.71837e-05	(M=2) 3.1.1.78 - Polyneuridine-aldehyde esterase / Polyneuridine aldehyde esterase
Glyma.12G049500	7.94036	43.885	5.52682	6.14016e-12	(M=2) PTHR10516:SF264 - FK506-BINDING PROTEIN 1
Glyma.U017000	4.35938	25.6593	5.886	1.39312e-07	(M=19) PF11891 - Domain of unknown function (DUF3411) (DUF3411)
Glyma.06G249300	11.5902	56.4193	4.86787	1.5518e-13	(M=2) PTHR11071:SF174 - PEPTIDYL-PROLYL CIS-TRANS ISOMERASE CYP37, CHLOROPLASTIC
Glyma.02G000500	90.6416	422.411	4.66023	2.18062e-46	(M=4) PTHR31734:SF11 - AUXIN-RESPONSIVE PROTEIN IAA1-RELATED
Glyma.19G069200	37.5088	183.697	4.89744	3.62009e-20	(M=2) PTHR13832//PTHR13832:SF326 - PROTEIN PHOSPHATASE 2C
Glyma.06G236400	21.0289	114.151	5.42831	7.21187e-10	(M=354) PF00847 - AP2 domain (AP2)
Glyma.02G205600	10.8587	58.8907	5.42335	3.85874e-08	(M=6) PTHR19375:SF229 - HEAT SHOCK 70 KDA PROTEIN 5
Glyma.01G141900	3.7764	21.5856	5.71592	8.86313e-08	(M=2) PTHR13105//PTHR13105:SF8 - MYELOID LEUKEMIA FACTOR
Glyma.13G220100	5.84963	32.2568	5.51433	1.39409e-08	(M=2) PTHR24351:SF60 - PROTEIN KINASE PINOID
Glyma.20G166100	0	5.64486	#DIV/0!	0.000200922	(M=20) KOG4473 - Uncharacterized membrane protein
Glyma.03G042700	166.266	761.628	4.58078	1.25416e-80	(M=9) PTHR31221:SF1 - WRKY TRANSCRIPTION FACTOR 1-RELATED
Glyma.03G197900	48.4608	225.942	4.66237	2.77085e-45	(M=179) PF02365 - No apical meristem (NAM) protein (NAM)
Glyma.01G106100	7.91582	46.164	5.83187	1.12102e-07	(M=5) PTHR11260:SF303 - GLUTATHIONE S-TRANSFERASE U1-RELATED
Glyma.04G038100	32.6808	150.535	4.60621	4.74332e-31	(M=4) PTHR33312:SF8 - BRI1 KINASE INHIBITOR 1
Glyma.04G055400	0.967002	9.60182	9.92947	6.75357e-05
Glyma.05G146400	25.4457	121.997	4.79441	7.42234e-29	(M=4) 3.2.1.106 - Mannosyl-oligosaccharide glucosidase / Processing A-glucosidase I
Glyma.13G046700	3.90356	20.9843	5.37568	3.562e-07	(M=2) PTHR22936:SF4 - RHOMBOID FAMILY PROTEIN
Glyma.13G157500	2.67602	16.876	6.30639	2.41521e-06
Glyma.01G024300	18.487	93.3489	5.04943	1.66952e-13	(M=2) PTHR31221:SF20 - WRKY TRANSCRIPTION FACTOR 12-RELATED
Glyma.11G253900	547.563	2641.62	4.82432	1.67584e-22	(M=6) PTHR31062:SF34 - XYLOGLUCAN ENDOTRANSGLUCOSYLASE/HYDROLASE PROTEIN 15-RELATED
Glyma.06G077000	1.85027	12.3131	6.65475	1.81408e-05
Glyma.17G034000	1.16173	10.4007	8.95278	4.94717e-05	(M=6) PTHR22835//PTHR22835:SF153 - ZINC FINGER FYVE DOMAIN CONTAINING PROTEIN
Glyma.18G066000	3.74126	23.1138	6.17808	1.39567e-07	(M=2) PTHR11662//PTHR11662:SF312 - SODIUM-DEPENDENT PHOSPHATE TRANSPORTERS
Glyma.20G068300	18.2077	92.5124	5.08094	2.42613e-13	(M=4) PTHR31645:SF11 - METAL-NICOTIANAMINE TRANSPORTER YSL1
Glyma.17G214100	2.76924	16.8969	6.10163	1.3201e-06	(M=79) 3.1.4.46 - Glycerophosphodiester phosphodiesterase / Glycerophosphoryl diester phosphodiesterase
Glyma.11G069700	7.41154	39.2337	5.29359	3.78261e-09	(M=9) PF00415//PF13540 - Regulator of chromosome condensation (RCC1) repeat (RCC1) // Regulator of chromosome condensation (RCC1) repeat (RCC1_2)
Glyma.07G132000	2517.67	11615.8	4.6137	5.06818e-61	(M=5) PF01439 - Metallothionein (Metallothio_2)
Glyma.11G121100	4.00968	23.1173	5.76536	1.5366e-07	(M=4) PTHR14194:SF71 - PRESTALK A DIFFERENTIATION PROTEIN A
Glyma.08G035000	10.135	49.5574	4.88971	1.0334e-10	(M=354) PF00847 - AP2 domain (AP2)
Glyma.13G330200	28.2536	190.757	6.75159	7.6447e-06	(M=4) PTHR27001:SF63 - SERINE/THREONINE-PROTEIN KINASE RLCKVII-RELATED
Glyma.15G093100	45.3321	213.354	4.70647	3.96913e-35	(M=7) PTHR33077:SF17 - PROTEIN TIFY 5A-RELATED
Glyma.12G066900	8.73899	42.7234	4.88883	1.15241e-11	(M=5) PTHR31189:SF8 - CUPIN FAMILY PROTEIN
Glyma.01G175200	1.60465	13.1434	8.1908	1.77619e-05	(M=4) PTHR14255//PTHR14255:SF11 - ATP-DEPENDENT PROTEASE CEREBLON
Glyma.01G205900	421.496	2066.91	4.90376	2.66263e-17	(M=4) PTHR31403:SF2 - PHOSPHOLIPASE A1-IBETA2, CHLOROPLASTIC
Glyma.01G101100	112.375	522.741	4.65176	2.47689e-42	(M=30) PF05003 - Protein of unknown function (DUF668) (DUF668)
Glyma.14G022700	2.50082	17.6435	7.0551	6.43211e-06
Glyma.17G102400	569.607	2608.36	4.57922	2.18378e-61	(M=2) PTHR31311:SF4 - GLYCOSYLTRANSFERASE 3-RELATED
Glyma.13G309800	17.3786	82.5855	4.75214	1.97174e-20	(M=6) PTHR12701:SF18 - 4D656-RELATED
Glyma.14G186400	2.07065	14.3123	6.91198	2.31188e-05
Glyma.18G231800	4.09285	22.2636	5.43961	1.98774e-07
Glyma.14G043300	3.23454	21.4997	6.6469	1.31205e-06	(M=40) PF08263//PF13855 - Leucine rich repeat N-terminal domain (LRRNT_2) // Leucine rich repeat (LRR_8)
Glyma.17G028400	9.17523	47.0129	5.12389	1.047e-10	(M=6) PTHR14155:SF117 - E3 UBIQUITIN-PROTEIN LIGASE ATL41-RELATED
Glyma.18G211100	1.43015	10.4857	7.33191	6.93605e-05	(M=190) 1.11.1.7 - Peroxidase / Lactoperoxidase
Glyma.12G103200	0.84311	8.64818	10.2575	0.000123155
Glyma.07G163200	274.146	1231.04	4.49046	3.72971e-139	(M=4) PTHR10218:SF226 - EXTRA-LARGE GUANINE NUCLEOTIDE-BINDING PROTEIN 2
Glyma.09G204900	4.17129	23.9414	5.73957	8.4868e-08
Glyma.17G242200	42.1232	190.734	4.52801	1.23634e-27	(M=21) 1.14.13.93 - (+)-abscisic acid 8'-hydroxylase / ABA 8'-hydroxylase
Glyma.08G200100	675.814	3177.58	4.70186	2.40003e-26	(M=8) PTHR31284:SF7 - ACID PHOSPHATASE-RELATED
Glyma.15G130500	18.4271	86.7988	4.71038	2.40223e-20	(M=2) 6.2.1.26 - o-succinylbenzoate--CoA ligase / OSB-CoA synthetase
Glyma.15G040900	9.69575	50.7688	5.23619	2.0004e-12	(M=5) PTHR12396:SF10 - METHYL-CPG-BINDING DOMAIN-CONTAINING PROTEIN 1-RELATED
Glyma.13G042500	50.0064	284.155	5.68237	7.73737e-08
Glyma.13G158200	730.724	3372.76	4.61565	6.3331e-39	(M=5) PTHR33021:SF55 - BLUE COPPER PROTEIN
Glyma.16G175600	2.61467	15.5721	5.95567	3.32353e-06	(M=10) PTHR11926//PTHR11926:SF325 - GLUCOSYL/GLUCURONOSYL TRANSFERASES
Glyma.08G214700	1.79722	13.1787	7.33287	2.96027e-05	(M=3) PTHR11934:SF0 - RIBOSE-5-PHOSPHATE ISOMERASE
Glyma.08G139100	2.09847	17.0587	8.12913	5.1112e-05	(M=2) PTHR10516:SF269 - PEPTIDYL-PROLYL CIS-TRANS ISOMERASE FKBP16-2, CHLOROPLASTIC
Glyma.19G100000	447.358	2008.98	4.49077	2.68205e-128	(M=39) PF02893 - GRAM domain (GRAM)
Glyma.09G077100	0	5.31628	#DIV/0!	0.000251351	(M=6) PTHR31707:SF10 - PECTINESTERASE/PECTINESTERASE INHIBITOR 32-RELATED
Glyma.08G239000	2.37979	14.7801	6.21069	5.30659e-06	(M=1) PTHR10168//PTHR10168:SF94 - GLUTAREDOXIN
Glyma.16G095000	0.273438	5.66667	20.7238	0.00023099	(M=5) PTHR32054:SF2 - PROTEIN WEAK CHLOROPLAST MOVEMENT UNDER BLUE LIGHT 1-RELATED
Glyma.13G096200	93.4608	427.909	4.57849	9.94828e-33	(M=2) PTHR23070:SF17 - MITOCHONDRIAL CHAPERONE BCS1
Glyma.07G266800	67.1566	298.933	4.45129	3.03452e-49	(M=4) PTHR11615//PTHR11615:SF100 - NITRATE, FROMATE, IRON DEHYDROGENASE
Glyma.17G214900	25.5968	118.23	4.61895	7.8541e-21	(M=79) 3.1.4.46 - Glycerophosphodiester phosphodiesterase / Glycerophosphoryl diester phosphodiesterase
Glyma.12G203100	73.2675	343.515	4.68851	3.71159e-21	(M=16) PTHR31657:SF9 - ETHYLENE-RESPONSIVE TRANSCRIPTION FACTOR CRF5-RELATED
Glyma.15G103400	0	4.56169	#DIV/0!	0.000220223
Glyma.01G202700	3.56933	20.9851	5.87928	4.44392e-07	(M=4) PTHR22884:SF370 - HISTONE-LYSINE N-METHYLTRANSFERASE, H3 LYSINE-9 SPECIFIC SUVH5-RELATED
Glyma.05G195200	2.36076	18.2217	7.71856	1.23712e-05	(M=3) PTHR22952//PTHR22952:SF130 - CAMP-RESPONSE ELEMENT BINDING PROTEIN-RELATED
Glyma.12G053600	49.0609	225.476	4.59584	3.35999e-36
Glyma.04G024400	2.34911	14.1653	6.03005	8.52142e-06	(M=5) PTHR23201:SF2 - GIBBERELLIN-REGULATED PROTEIN 1-RELATED
Glyma.14G055000	10.3789	53.3832	5.14346	1.21796e-12	(M=2) PTHR11390:SF20 - DNA TOPOISOMERASE 3-BETA-1
Glyma.13G157400	156.815	827.267	5.27543	1.1077e-09
Glyma.14G106700	5.81638	29.5704	5.08399	5.80502e-09	(M=22) PF07911 - Protein of unknown function (DUF1677) (DUF1677)
Glyma.19G018700	234.4	1048.28	4.4722	1.17201e-81	(M=1) PTHR23070//PTHR23070:SF19 - BCS1 AAA-TYPE ATPASE
Glyma.09G240400	0.2254	5.30714	23.5454	0.000278269	(M=354) PF00847 - AP2 domain (AP2)
Glyma.18G055300	3.3256	20.6287	6.20301	5.56257e-06	(M=190) 1.11.1.7 - Peroxidase / Lactoperoxidase
Glyma.02G195900	38.4765	178.984	4.65177	1.5513e-32	(M=6) PTHR22849:SF38 - E3 UBIQUITIN-PROTEIN LIGASE PUB22-RELATED
Glyma.16G137000	3.40974	20.0966	5.89387	3.25918e-06	(M=60) PTHR11017//PTHR11017:SF171 - LEUCINE-RICH REPEAT-CONTAINING PROTEIN
Glyma.16G100100	79.8296	489.816	6.13578	3.04021e-06	(M=2) PTHR33122:SF8 - NON-SPECIFIC LIPID-TRANSFER PROTEIN
Glyma.04G229800	1.72638	11.627	6.73491	4.5411e-05	(M=2) PTHR11527:SF167 - 25.3 KDA HEAT SHOCK PROTEIN, CHLOROPLASTIC
Glyma.06G015900	137.778	642.324	4.66202	5.76677e-21	(M=5) 1.2.1.12//1.2.1.13 - Glyceraldehyde-3-phosphate dehydrogenase (phosphorylating) / Triosephosphate dehydrogenase // Glyceraldehyde-3-phosphate dehydrogenase (NADP(+)) (phosphorylating) / Triosephosphate dehydrogenase (NADP+)
Glyma.19G106700	163.918	791.736	4.83006	4.98328e-15	(M=6) PTHR31062:SF15 - XYLOGLUCAN ENDOTRANSGLUCOSYLASE/HYDROLASE PROTEIN 4-RELATED
Glyma.05G177700	0.883271	9.03335	10.2272	0.000169325	(M=14) PTHR10593//PTHR10593:SF41 - SERINE/THREONINE-PROTEIN KINASE RIO
Glyma.03G149800	41.4726	194.762	4.69617	1.61434e-15	(M=4) PTHR16019:SF7 - BSD DOMAIN-CONTAINING PROTEIN
Glyma.15G105500	112.133	500.825	4.46635	6.49572e-69
Glyma.07G200500	2.25589	14.9172	6.61253	3.52597e-05	(M=20) PTHR11527:SF158 - 17.6 KDA CLASS I HEAT SHOCK PROTEIN 1-RELATED
Glyma.04G156200	81.7388	373.512	4.56958	2.06377e-28	(M=2) PTHR12601:SF9 - TETRATRICOPEPTIDE REPEAT DOMAIN PROTEIN
Glyma.07G215500	144.404	641.489	4.44231	1.20668e-106	(M=3) 2.4.1.177//2.4.1.263 - Abscisate beta-glucosyltransferase / ABA-GTase
Glyma.11G014200	8.21896	44.3964	5.4017	2.08965e-07	(M=2) PTHR31985:SF17 - ETHYLENE-RESPONSIVE TRANSCRIPTION FACTOR ERF021
Glyma.01G077000	36.6835	163.373	4.45357	5.70121e-28	(M=5) PTHR31692:SF3 - BETA EXPANSIN 6-RELATED
Glyma.17G084600	17.5839	89.3966	5.084	2.33592e-09
Glyma.06G114200	148.083	653.669	4.4142	1.38203e-107	(M=5) PTHR13683:SF316 - ASPARTYL PROTEASE FAMILY PROTEIN-RELATED
Glyma.12G094900	6.93062	38.8394	5.60403	5.89056e-08	(M=3) PTHR21678 - GROWTH INHIBITION AND DIFFERENTIATION RELATED PROTEIN 88
Glyma.18G172600	67.2531	308.348	4.58488	1.10506e-24	(M=8) PTHR36326:SF1 - PROTEIN MALE STERILE 5
Glyma.14G118800	122.463	556.963	4.548	9.6738e-32	(M=79) 3.1.4.46 - Glycerophosphodiester phosphodiesterase / Glycerophosphoryl diester phosphodiesterase
Glyma.06G141400	94.0029	416.695	4.43279	6.07642e-78	(M=7) PF11331 - Probable zinc-ribbon domain (zinc_ribbon_12)
Glyma.06G041800	100.403	451.157	4.49348	1.22581e-29	(M=4) PTHR24326:SF263 - WUSCHEL-RELATED HOMEOBOX 4
Glyma.06G037000	270.252	1191.9	4.41032	2.8928e-86	(M=5) PTHR33095:SF7 - AR781
Glyma.03G201500	94.5849	421.015	4.45119	7.49629e-63	(M=17) PTHR31415:SF4 - HARPIN-INDUCED PROTEIN-LIKE-RELATED
Glyma.14G222500	19.8904	146.786	7.37972	5.30371e-05	(M=1) PTHR10438:SF247 - THIOREDOXIN-LIKE PROTEIN CDSP32, CHLOROPLASTIC
Glyma.16G017600	17.2043	79.3439	4.61185	1.15667e-15	(M=4) PTHR33222:SF9 - PROTEIN CURVATURE THYLAKOID 1B, CHLOROPLASTIC
Glyma.19G213400	26.0115	119.394	4.59004	1.17071e-25	(M=62) PF12708 - Pectate lyase superfamily protein (Pectate_lyase_3)
Glyma.06G101900	0.741601	7.70939	10.3956	0.000176792	(M=22) PF04674 - Phosphate-induced protein 1 conserved region (Phi_1)
Glyma.17G222000	2.43731	15.3604	6.30219	2.54653e-05	(M=6) PTHR23051//PTHR23051:SF2 - SOLUTE CARRIER FAMILY 35, MEMBER F5
Glyma.14G198700	4.57092	24.755	5.41577	1.79474e-06	(M=3) PTHR11668//PTHR11668:SF267 - SERINE/THREONINE PROTEIN PHOSPHATASE
Glyma.07G199800	156.175	686.913	4.39836	3.76626e-117	(M=2) PTHR33199:SF8 - MACPF DOMAIN-CONTAINING PROTEIN NSL1
Glyma.08G355900	8.25871	41.1107	4.97787	5.624e-09	(M=8) PTHR36326:SF1 - PROTEIN MALE STERILE 5
Glyma.19G021300	124.722	554.624	4.44689	1.38459e-55	(M=3) PTHR10168//PTHR10168:SF110 - GLUTAREDOXIN
Glyma.19G046800	177.73	784.453	4.41374	1.18181e-44	(M=5) PTHR31262:SF4 - RIBULOSE BISPHOSPHATE CARBOXYLASE SMALL CHAIN 1A, CHLOROPLASTIC-RELATED
Glyma.11G102300	5.41905	27.3397	5.04512	4.71341e-08	(M=3) PF02620 - Uncharacterized ACR, COG1399 (DUF177)
Glyma.18G039500	115.909	544.173	4.69484	6.59063e-17	(M=10) PTHR10891:SF573 - CALCIUM-BINDING PROTEIN CML24-RELATED
Glyma.14G047200	7.25656	39.0433	5.38041	9.23496e-08	(M=3) PTHR11654:SF154 - PROTEIN NRT1/ PTR FAMILY 6.4
Glyma.08G286800	1.078	9.30168	8.62868	0.0001409	(M=2) PTHR11695//PTHR11695:SF552 - ALCOHOL DEHYDROGENASE RELATED
Glyma.12G115600	0.840253	8.56067	10.1882	0.00011398	(M=7) PTHR33021:SF45 - EARLY NODULIN-LIKE PROTEIN 3-RELATED
Glyma.09G134500	269.44	1281.76	4.7571	4.78119e-15	(M=196) PF00168 - C2 domain (C2)
Glyma.09G181400	374.237	1648.04	4.40373	1.50805e-63	(M=2306) 2.7.11.1 - Non-specific serine/threonine protein kinase / Threonine-specific protein kinase
Glyma.01G104200	24.8909	121.209	4.86959	8.13872e-13	(M=3) PTHR11850:SF82 - BEL1-LIKE HOMEODOMAIN PROTEIN 8-RELATED
Glyma.13G350100	2.54098	15.5976	6.13841	5.30895e-06
Glyma.18G072300	8.19874	44.895	5.47584	2.90899e-07	(M=253) PTHR24078 - DNAJ HOMOLOG SUBFAMILY C MEMBER
Glyma.05G058900	5.14617	27.6483	5.3726	2.12315e-08	(M=3) PTHR13683//PTHR13683:SF276 - ASPARTYL PROTEASES
Glyma.18G259000	105.696	462.262	4.37349	2.79023e-54	(M=3) PTHR10759//PTHR10759:SF1 - 60S RIBOSOMAL PROTEIN L34
Glyma.08G225800	3.25734	20.6275	6.33261	3.78032e-06	(M=8) 5.4.99.39 - Beta-amyrin synthase / 2,3-oxidosqualene beta-amyrin cyclase
Glyma.15G052200	2.15438	13.5521	6.29045	2.20204e-05	(M=3) PTHR33044:SF27 - BIFUNCTIONAL INHIBITOR/LIPID-TRANSFER PROTEIN/SEED STORAGE 2S ALBUMIN SUPERFAMILY PROTEIN-RELATED
Glyma.20G107800	110.102	488.636	4.43803	3.1015e-30	(M=2) 1.1.1.29//1.1.1.81 - Glycerate dehydrogenase / Hydroxypyruvate reductase // Hydroxypyruvate reductase / D-glycerate dehydrogenase
Glyma.17G122000	0.84311	7.91015	9.3821	0.000198009	(M=5) PTHR33203:SF4 - F27J15.22-RELATED
Glyma.06G053400	0.961982	8.11188	8.43246	0.000250501
Glyma.20G130200	6.08576	30.1337	4.95151	1.94161e-08	(M=3) PTHR16223:SF17 - BASIC HELIX-LOOP-HELIX (BHLH) DNA-BINDING SUPERFAMILY PROTEIN-RELATED
Glyma.19G117200	12.7268	60.5862	4.76053	9.69592e-15	(M=3) PTHR12266:SF8 - CATION/CALCIUM EXCHANGER 2
Glyma.09G166000	113.839	489.827	4.3028	2.52176e-67	(M=6) PTHR10113 - PEPTIDE CHAIN RELEASE FACTOR SUBUNIT 1
Glyma.13G101100	82.2365	356.036	4.32941	1.74972e-51	(M=309) PF00010 - Helix-loop-helix DNA-binding domain (HLH)
Glyma.02G128800	477.358	2054.35	4.30357	3.84883e-183	(M=4) PF06880 - Protein of unknown function (DUF1262) (DUF1262)
Glyma.01G240200	0.194726	5.41124	27.789	0.000372441	(M=24) PF04833 - COBRA-like protein (COBRA)
Glyma.13G324700	6.78721	33.0231	4.86549	3.17911e-09	(M=4) PTHR31223:SF23 - CYTOKININ RIBOSIDE 5'-MONOPHOSPHATE PHOSPHORIBOHYDROLASE LOG1
Glyma.09G270900	62.2218	277.155	4.4543	7.06663e-34	(M=3) PTHR10891:SF589 - CALCIUM-BINDING PROTEIN CML42-RELATED
Glyma.06G270500	0	4.28255	#DIV/0!	0.00033589	(M=3) PTHR11886:SF22 - DYNEIN LIGHT CHAIN TYPE 1 FAMILY PROTEIN
Glyma.07G211100	12.1695	57.5232	4.72686	2.15353e-13	(M=6) PTHR23024:SF157 - CARBOXYLESTERASE 12-RELATED
Glyma.10G213000	37.7928	165.918	4.3902	1.66613e-32
Glyma.06G290000	90.6447	490.818	5.41475	1.30765e-07	(M=354) PF00847 - AP2 domain (AP2)
Glyma.20G082300	0.2254	5.52247	24.5007	0.000367385	(M=3) PTHR10641:SF456 - MYB DOMAIN PROTEIN 79
Glyma.15G238200	627.726	2902.9	4.62446	4.45019e-17	(M=11) PTHR10502//PTHR10502:SF113 - ANNEXIN
Glyma.15G266000	0.84311	7.74966	9.19175	0.000247119
Glyma.20G133200	378.48	1745.3	4.61135	5.78166e-18	(M=4) PTHR26374:SF208 - ZINC FINGER PROTEIN AZF3-RELATED
Glyma.09G061900	216.022	935.764	4.3318	1.17439e-63	(M=16) PF10533 - Plant zinc cluster domain (Plant_zn_clust)
Glyma.10G242100	34.2719	152.391	4.44652	1.59174e-23	(M=2) PTHR11062:SF52 - GLYCOSYLTRANSFERASE 18
Glyma.07G239700	4.01916	21.5416	5.35973	5.55226e-07	(M=2) PTHR23118//PTHR23118:SF3 - ATP-CITRATE SYNTHASE
Glyma.17G007600	87.7474	382.111	4.35467	1.10153e-73	(M=4) PTHR31636:SF45 - SCARECROW-LIKE PROTEIN 13
Glyma.08G045200	553.01	2410.35	4.3586	1.51091e-63	(M=4) PTHR12629:SF4 - NUDIX HYDROLASE 17, MITOCHONDRIAL-RELATED
Glyma.14G074500	0.2254	6.0872	27.0061	0.000350152	(M=13) PTHR24078:SF279 - DUPLICATED SANT DNA-BINDING DOMAIN-CONTAINING PROTEIN
Glyma.13G365800	0.569673	6.46947	11.3565	0.000347756	(M=2) PTHR13780:SF51 - SNF1-RELATED PROTEIN KINASE REGULATORY SUBUNIT GAMMA-LIKE PV42A-RELATED
Glyma.20G051700	292.51	1251.85	4.27969	5.53711e-188	(M=5) PTHR11709:SF97 - ASCORBATE OXIDASE-LIKE PROTEIN-RELATED
Glyma.02G113800	30.0296	133.347	4.44052	1.49159e-20
Glyma.06G165000	10.8962	49.4646	4.53963	2.32508e-12	(M=309) PF00010 - Helix-loop-helix DNA-binding domain (HLH)
Glyma.15G089300	0	4.40198	#DIV/0!	0.000388404	(M=5) PTHR22835//PTHR22835:SF120 - ZINC FINGER FYVE DOMAIN CONTAINING PROTEIN
Glyma.03G068100	4.56032	25.0725	5.49797	2.03721e-07	(M=3) PTHR32429:SF12 - RIBULOSE BISPHOSPHATE CARBOXYLASE/OXYGENASE ACTIVASE, CHLOROPLASTIC
Glyma.09G094900	38.7853	181.947	4.69114	1.74862e-11	(M=4) PTHR35121:SF2 - GB
Glyma.03G154200	49.9601	235.432	4.71241	4.27727e-15	(M=6) PTHR32241:SF5 - INACTIVE PATATIN-LIKE PROTEIN 9-RELATED
Glyma.20G180100	504.209	2194.19	4.35174	6.03731e-46	(M=4) PTHR10071:SF194 - GATA TRANSCRIPTION FACTOR 8
Glyma.08G112800	7.14815	36.495	5.10552	9.27165e-09	(M=67) PF05553 - Cotton fibre expressed protein (DUF761)
Glyma.02G129300	95.9103	417.318	4.35113	4.47536e-69	(M=4) PTHR27001:SF132 - PROLINE-RICH RECEPTOR-LIKE PROTEIN KINASE PERK8
Glyma.04G043100	4.21389	22.4886	5.33679	6.04475e-07
Glyma.10G132200	25.1249	168.254	6.69672	4.61041e-05	(M=3) PTHR10641:SF456 - MYB DOMAIN PROTEIN 79
Glyma.07G114000	0.194726	5.5032	28.2612	0.00043143	(M=17) PTHR31190:SF21 - ETHYLENE-RESPONSIVE TRANSCRIPTION FACTOR 13
Glyma.18G004100	23.8242	104.137	4.37105	3.78902e-19	(M=2) PTHR23270//PTHR23270:SF9 - PROGRAMMED CELL DEATH PROTEIN 11 PRE-RRNA PROCESSING PROTEIN RRP5
Glyma.12G050100	12.6621	56.5799	4.46845	2.29135e-14	(M=4) PTHR32002:SF7 - PROTEIN NLP8-RELATED
Glyma.06G050500	92.3263	478.437	5.18203	3.39098e-08
Glyma.15G161100	0.344272	6.05983	17.6019	0.000442162	(M=5) 2.5.1.3 - Thiamine-phosphate diphosphorylase / TMP pyrophosphorylase
Glyma.12G117000	148.829	768.987	5.1669	3.01052e-08	(M=354) PF00847 - AP2 domain (AP2)
Glyma.12G141700	31.4933	136.511	4.33459	8.56162e-21	(M=4) PTHR16223:SF46 - TRANSCRIPTION FACTOR BHLH123
Glyma.15G065600	5.36774	28.2644	5.2656	3.34402e-07	(M=8) 5.4.99.39 - Beta-amyrin synthase / 2,3-oxidosqualene beta-amyrin cyclase
Glyma.02G197800	71.9183	319.035	4.43608	7.307e-26	(M=17) PTHR31415:SF4 - HARPIN-INDUCED PROTEIN-LIKE-RELATED
Glyma.19G227700	62.0124	266.814	4.30259	3.2752e-29	(M=2) PTHR10366:SF289 - CHLOROPLAST STEM-LOOP BINDING PROTEIN OF 41 KDA B, CHLOROPLASTIC
Glyma.01G212800	165.191	727.112	4.40164	1.05362e-25	(M=1) PF13740 - ACT domain (ACT_6)
Glyma.05G051300	28.6043	122.647	4.2877	8.53394e-20	(M=4) PTHR31032:SF1 - PGR5-LIKE PROTEIN 1A, CHLOROPLASTIC-RELATED
Glyma.01G133500	0.546875	6.57626	12.0252	0.000354294	(M=4) PTHR12565:SF173 - TRANSCRIPTION FACTOR UNE10
Glyma.06G185900	33.1578	160.597	4.84341	2.23954e-09	(M=6) PTHR22844:SF159 - F3I6.5 PROTEIN
Glyma.06G291300	0.468164	7.11622	15.2003	0.000308202	(M=12) PF06974 - Protein of unknown function (DUF1298) (DUF1298)
Glyma.03G241600	3.51586	20.2213	5.75146	2.73901e-06	(M=3) PTHR27001:SF188 - RECEPTOR-LIKE CYTOSOLIC SERINE/THREONINE-PROTEIN KINASE RBK2
Glyma.19G195800	16.8679	79.3814	4.70605	3.29911e-15	(M=179) PF02365 - No apical meristem (NAM) protein (NAM)
Glyma.06G132700	91.6752	395.83	4.31774	5.52306e-32	(M=7) PTHR23070:SF13 - P-LOOP CONTAINING NUCLEOSIDE TRIPHOSPHATE HYDROLASES SUPERFAMILY PROTEIN
Glyma.20G177300	26.8086	116.21	4.33481	5.83303e-19
Glyma.18G190200	8.47678	41.1995	4.86027	1.31994e-10	(M=16) PTHR11260//PTHR11260:SF314 - GLUTATHIONE S-TRANSFERASE, GST, SUPERFAMILY, GST DOMAIN CONTAINING
Glyma.18G120400	383.519	1631.71	4.25459	1.53828e-89	(M=6) 1.14.19.4 - Delta(8)-fatty-acid desaturase / SLD
Glyma.15G047000	13.8663	61.047	4.40256	3.40907e-12	(M=23) PF04755 - PAP_fibrillin (PAP_fibrillin)
Glyma.14G081200	0.420127	7.17561	17.0796	0.000421025	(M=19) KOG0513 - Ca2+-independent phospholipase A2
Glyma.11G134800	30.6787	134.278	4.37692	1.34626e-24
Glyma.18G026800	3.72334	19.174	5.14967	3.6226e-06	(M=11) PTHR27003:SF102 - SERINE/THREONINE-PROTEIN KINASE-LIKE PROTEIN CCR3-RELATED
Glyma.19G202300	1.62201	11.1983	6.90393	8.6468e-05	(M=75) PF05678 - VQ motif (VQ)
Glyma.17G237900	233.195	1071.72	4.59579	4.81861e-14	(M=2) PTHR10641//PTHR10641:SF644 - MYB-LIKE DNA-BINDING PROTEIN MYB
Glyma.19G117900	6.222	29.4828	4.73848	5.27878e-08
Glyma.01G165600	33.9375	149.001	4.39045	3.74513e-22	(M=61) PF00314 - Thaumatin family (Thaumatin)
Glyma.09G223800	0.88829	8.36338	9.41514	0.000206174	(M=2) PTHR11527:SF95 - 23.5 KDA HEAT SHOCK PROTEIN, MITOCHONDRIAL-RELATED
Glyma.13G329800	25.9888	161.655	6.22017	3.47912e-05
Glyma.19G042900	28.7208	125.684	4.37606	1.02063e-28	(M=5) PTHR13914 - PROLINE OXIDASE
Glyma.18G018100	9.49168	45.1211	4.75375	5.56932e-09	(M=7) PTHR10788:SF19 - TREHALOSE-PHOSPHATE PHOSPHATASE E-RELATED
Glyma.07G133800	6.54319	32.3286	4.9408	3.07015e-08
Glyma.15G266300	210.226	917.295	4.36338	1.09571e-28	(M=2) PTHR13140:SF270 - MYOSIN-12
Glyma.01G017800	22.5602	106.973	4.74169	8.33153e-12
Glyma.13G234500	148.265	637.164	4.29748	1.61917e-42	(M=3) PTHR10168:SF69 - GLUTAREDOXIN-C9
Glyma.17G014100	2.04214	15.8939	7.78295	0.000104359
Glyma.20G212400	0.961982	8.03256	8.35001	0.00028853	(M=3) KOG4584 - Uncharacterized conserved protein
Glyma.12G076700	19.0781	84.6822	4.43871	3.37755e-18	(M=4) PTHR31223:SF23 - CYTOKININ RIBOSIDE 5'-MONOPHOSPHATE PHOSPHORIBOHYDROLASE LOG1
Glyma.14G116300	0	4.89497	#DIV/0!	0.000418796	(M=62) PF02485 - Core-2/I-Branching enzyme (Branch)
Glyma.02G040800	9.82863	44.9628	4.57467	5.57216e-12
Glyma.18G268000	27.0093	121.042	4.4815	1.33533e-12	(M=14) PF00069//PF00560//PF13855 - Protein kinase domain (Pkinase) // Leucine Rich Repeat (LRR_1) // Leucine rich repeat (LRR_8)
Glyma.06G175500	3.5883	20.4569	5.70099	2.12186e-06	(M=13) 2.4.1.82 - Galactinol--sucrose galactosyltransferase / Raffinose synthase
Glyma.06G074300	102.701	438.185	4.2666	5.88525e-33	(M=3) PTHR21319:SF15 - CHY AND CTCHY AND RING-TYPE ZINC FINGER PROTEIN
Glyma.13G338400	214.345	944.179	4.40494	2.98666e-22	(M=3) PTHR22763//PTHR22763:SF40 - RING ZINC FINGER PROTEIN
Glyma.10G191000	26.8471	289.325	10.7768	0.000462818	(M=7) PTHR10641//PTHR10641:SF574 - MYB-LIKE DNA-BINDING PROTEIN MYB
Glyma.07G015200	19.3533	96.4729	4.98482	1.45286e-07	(M=4) PTHR31734:SF2 - AUXIN-RESPONSIVE PROTEIN IAA18-RELATED
Glyma.09G253500	13.5203	59.9403	4.43334	1.67718e-13	(M=4) PTHR14155:SF71 - RING-H2 FINGER PROTEIN ATL67-RELATED
Glyma.18G172800	1.60751	10.4813	6.52019	0.000103049	(M=1) PF00515//PF07719 - Tetratricopeptide repeat (TPR_1) // Tetratricopeptide repeat (TPR_2)
Glyma.18G153800	22.3983	96.3674	4.30245	6.60044e-22
Glyma.13G090700	234.706	1033.07	4.40154	1.09261e-19
Glyma.12G046200	1.22971	10.6729	8.67923	0.000160882	(M=4) PTHR14194:SF71 - PRESTALK A DIFFERENTIATION PROTEIN A
Glyma.06G129800	29.5385	127.059	4.30146	2.31326e-28	(M=21) PF05097 - Protein of unknown function (DUF688) (DUF688)
Glyma.03G215000	30.345	139.517	4.59769	1.5203e-13	(M=8) PTHR33509:SF5 - LATE EMBRYOGENESIS ABUNDANT 3 (LEA3) FAMILY PROTEIN
Glyma.07G255400	598.06	3069.74	5.13283	2.27339e-07	(M=4) PTHR24055:SF211 - MITOGEN-ACTIVATED PROTEIN KINASE 16-RELATED
Glyma.07G043600	11.2549	53.6599	4.76771	2.27414e-07	(M=2) PTHR11527:SF106 - 17.4 KDA CLASS III HEAT SHOCK PROTEIN
Glyma.10G040700	227.949	960.906	4.21544	1.9116e-50	(M=3) PTHR11062:SF56 - XYLOGLUCAN GALACTOSYLTRANSFERASE KATAMARI1
Glyma.05G027400	20.4609	88.5214	4.32637	2.96128e-15	(M=56) PF03634 - TCP family transcription factor (TCP)
Glyma.15G026300	7.42771	42.1669	5.67697	1.68936e-05	(M=35) 1.13.11.58 - Linoleate 9S-lipoxygenase / Linoleate 9-lipoxygenase
Glyma.13G104100	34.6026	146.56	4.23553	6.08355e-30	(M=4) PTHR10742//PTHR10742:SF300 - AMINE OXIDASE
Glyma.14G176300	321.211	1715.54	5.34086	1.57308e-06	(M=7) PTHR31279:SF3 - (PHI-1) PROTEIN, PUTATIVE-RELATED
Glyma.07G014500	62.4643	264.694	4.23752	2.76734e-23	(M=8) PTHR31284:SF7 - ACID PHOSPHATASE-RELATED
Glyma.11G010400	857.773	3636.2	4.23911	2.76695e-39	(M=3) PTHR13301:SF72 - CELLULOSE SYNTHASE-LIKE PROTEIN D3
Glyma.12G031300	38.1193	162.586	4.26519	3.74357e-27	(M=6) PTHR21576:SF17 - MAJOR FACILITATOR FAMILY PROTEIN
Glyma.02G008400	0.870928	8.57916	9.8506	0.0003533	(M=11) PTHR31707:SF3 - PECTINESTERASE/PECTINESTERASE INHIBITOR 13-RELATED
Glyma.15G177400	215.457	903.445	4.19315	7.76716e-55	(M=4) PTHR24006:SF493 - UBIQUITIN CARBOXYL-TERMINAL HYDROLASE
Glyma.08G023700	1.28848	10.5953	8.22312	0.00026911	(M=4) PTHR23056:SF45 - CALCINEURIN B-LIKE PROTEIN 4
Glyma.13G168000	1.11369	9.8167	8.81456	0.000139882	(M=5) PTHR24031:SF235 - DEAD-BOX ATP-DEPENDENT RNA HELICASE 37-RELATED
Glyma.08G185800	16.851	71.7477	4.25777	2.0766e-16	(M=23) PF04755 - PAP_fibrillin (PAP_fibrillin)
Glyma.11G217100	6.63355	34.1764	5.15205	1.08553e-07
Glyma.04G250900	64.1532	288.029	4.48971	1.65431e-12	(M=135) PF00892 - EamA-like transporter family (EamA)
Glyma.20G114800	129.446	539.937	4.17115	2.05451e-51	(M=2) PTHR34539:SF1 - GENOMIC DNA, CHROMOSOME 3, P1 CLONE: MPE11
Glyma.03G218900	16.6161	71.2911	4.29049	2.79608e-16	(M=81) PF14009 - Domain of unknown function (DUF4228) (DUF4228)
Glyma.15G088900	0	4.81267	#DIV/0!	0.000562147	(M=11) PTHR22835//PTHR22835:SF177 - ZINC FINGER FYVE DOMAIN CONTAINING PROTEIN
Glyma.04G036700	102.955	434.642	4.22168	1.07235e-38	(M=4) PTHR10641//PTHR10641:SF611 - MYB-LIKE DNA-BINDING PROTEIN MYB
Glyma.15G010500	1.45294	9.80529	6.74857	0.000144133
Glyma.13G278000	124.869	703.527	5.63413	1.17758e-05	(M=1) PTHR33147:SF4 - DEFENSIN-LIKE PROTEIN 13-RELATED
Glyma.13G091200	56.9279	259.344	4.55566	2.49528e-11	(M=2) PTHR11863:SF2 - PROTEIN ECERIFERUM 3
Glyma.19G161400	29.7831	123.606	4.15021	7.20007e-22	(M=4) PF07123 - Photosystem II reaction centre W protein (PsbW) (PsbW)
Glyma.01G003900	7.74131	35.4049	4.5735	1.11967e-08	(M=4) PTHR11751:SF418 - 1-AMINOCYCLOPROPANE-1-CARBOXYLATE SYNTHASE 7
Glyma.19G148300	10.3972	49.8833	4.79777	1.90626e-11	(M=2) PTHR32410:SF152 - C1 DOMAIN-CONTAINING PROTEIN-RELATED
Glyma.13G119400	2.26036	36.9358	16.3407	0.000632814	(M=7) PTHR23241:SF49 - COLD-REGULATED PROTEIN 15B
Glyma.12G116800	525.596	2188.42	4.1637	1.2036e-53	(M=2) PTHR13832:SF372 - PROTEIN PHOSPHATASE 2C 20-RELATED
Glyma.11G021200	1.26324	9.37264	7.41954	0.000161969	(M=185) PF03106 - WRKY DNA -binding domain (WRKY)
Glyma.08G173800	73.1988	311.04	4.24925	9.22617e-51	(M=2306) 2.7.11.1 - Non-specific serine/threonine protein kinase / Threonine-specific protein kinase
Glyma.01G091100	26.9753	112.356	4.16513	3.56987e-19	(M=5) PTHR19241:SF303 - ABC TRANSPORTER G FAMILY MEMBER 21
Glyma.18G038200	2.21288	13.3021	6.01124	4.18016e-05	(M=10) PTHR21596:SF3 - F16A14.2-RELATED
Glyma.07G178300	7.28835	45.5349	6.24763	8.1178e-05	(M=8) PTHR34052:SF1 - AUXIN RESPONSE FACTOR 30-RELATED
Glyma.13G260200	2.31844	13.4045	5.78169	2.12509e-05
Glyma.20G213500	2.31558	15.1377	6.53732	5.07868e-05	(M=22) PTHR11746//PTHR11746:SF78 - O-METHYLTRANSFERASE
Glyma.08G064700	98.8197	416.886	4.21865	1.06116e-56	(M=6) PTHR13812//PTHR13812:SF20 - ORNITHINE CYCLODEAMINASE-RELATED
Glyma.17G049700	185.048	772.46	4.17438	9.90584e-57	(M=83) PF10250 - GDP-fucose protein O-fucosyltransferase (O-FucT)
Glyma.09G194800	10.8992	52.4127	4.80888	9.46422e-08	(M=354) PF00847 - AP2 domain (AP2)
Glyma.09G006100	0.569673	7.96038	13.9736	0.000408393	(M=5) PTHR33227:SF4 - F12F1.21 PROTEIN
Glyma.12G197900	6.14002	29.5164	4.80722	2.87016e-08	(M=6) PTHR10891//PTHR10891:SF585 - EF-HAND CALCIUM-BINDING DOMAIN CONTAINING PROTEIN
Glyma.20G145800	281.919	1195.11	4.23918	2.56171e-26	(M=2) PTHR13902//PTHR13902:SF70 - SERINE/THREONINE-PROTEIN KINASE WNK WITH NO LYSINE -RELATED
Glyma.17G158300	82.0178	335.137	4.08615	2.26787e-49	(M=354) PF00847 - AP2 domain (AP2)
Glyma.18G041400	93.6035	395.226	4.22234	4.49688e-22	(M=4) PTHR13683:SF327 - ASPARTYL PROTEASE FAMILY PROTEIN
Glyma.01G128100	119.432	505.608	4.23344	5.57497e-23	(M=9) PTHR31221:SF1 - WRKY TRANSCRIPTION FACTOR 1-RELATED
Glyma.13G356100	0.194726	5.02059	25.7828	0.000655381	(M=2) PTHR23426//PTHR23426:SF27 - FERREDOXIN/ADRENODOXIN
Glyma.02G047600	150.393	615.323	4.09144	3.42379e-50	(M=3) 1.6.99.1 - NADPH dehydrogenase / NADPH diaphorase
Glyma.01G174200	0	4.33721	#DIV/0!	0.000626871	(M=2) PTHR31948:SF9 - ZINC-FINGER HOMEODOMAIN PROTEIN 6
Glyma.11G198300	1538.39	6358.79	4.13339	3.72681e-53	(M=3) 6.2.1.8 - Oxalate--CoA ligase / Oxalyl-CoA synthetase
Glyma.07G266500	315.903	1354.29	4.28704	5.62359e-21	(M=4) PTHR31636:SF45 - SCARECROW-LIKE PROTEIN 13
Glyma.20G141200	4.0246	20.9088	5.19526	3.83281e-06	(M=2) PTHR10209:SF90 - GIBBERELLIN 2-BETA-DIOXYGENASE 7-RELATED
Glyma.06G045400	557.848	2436.64	4.36793	4.13485e-16	(M=91) PF13912 - C2H2-type zinc finger (zf-C2H2_6)
Glyma.10G079700	78.6459	328.852	4.18143	3.10189e-34	(M=17) PTHR31415:SF4 - HARPIN-INDUCED PROTEIN-LIKE-RELATED
Glyma.08G145500	26.3915	113.486	4.30009	4.3326e-20
Glyma.10G000900	13.9154	66.253	4.76112	4.79146e-07	(M=3) PTHR36399:SF1 - NAD(P)H DEHYDROGENASE 18
Glyma.08G355000	136.652	580.278	4.24638	3.30035e-25	(M=25) PF00069//PF00954//PF01453 - Protein kinase domain (Pkinase) // S-locus glycoprotein domain (S_locus_glycop) // D-mannose binding lectin (B_lectin)
Glyma.10G253300	43.7685	183.182	4.18526	1.95407e-32	(M=31) PTHR27002:SF122 - CYSTEINE-RICH RECEPTOR-LIKE PROTEIN KINASE 28-RELATED
Glyma.06G316100	0	4.51445	#DIV/0!	0.000666417	(M=4) PTHR10025:SF43 - BIFUNCTIONAL PROTEIN FOLD 1, MITOCHONDRIAL
Glyma.05G007000	1.1924	9.37167	7.85949	0.000127606	(M=26) PF07816 - Protein of unknown function (DUF1645) (DUF1645)
Glyma.20G125500	305.874	1345.82	4.39991	2.51596e-14
Glyma.04G108000	66.9487	272.393	4.06869	2.39544e-36
Glyma.11G027700	0.688545	6.74686	9.79872	0.000607676	(M=2) PTHR10209:SF190 - LEUCOANTHOCYANIDIN DIOXYGENASE-RELATED
Glyma.01G040200	0.569673	5.93316	10.415	0.000658825	(M=7) PTHR11260:SF193 - GLUTATHIONE S-TRANSFERASE U11-RELATED
Glyma.05G081600	1.62487	10.3945	6.39713	0.000247729	(M=10) PTHR10209//PTHR10209:SF177 - OXIDOREDUCTASE, 2OG-FE II OXYGENASE FAMILY PROTEIN
Glyma.01G225800	717.212	3092.86	4.31234	9.22839e-17	(M=4) PTHR10366//PTHR10366:SF308 - NAD DEPENDENT EPIMERASE/DEHYDRATASE
Glyma.13G199300	35.7768	148.251	4.14377	5.2567e-26
Glyma.12G146700	44.4143	182.369	4.10609	7.72999e-34	(M=6) PTHR11255:SF29 - DIACYLGLYCEROL KINASE 5-RELATED
Glyma.14G010900	3.07878	17.3631	5.63959	1.96363e-05	(M=2) PTHR11627:SF19 - FRUCTOSE-BISPHOSPHATE ALDOLASE-RELATED
Glyma.18G280900	266.689	1085.65	4.07083	2.21333e-61	(M=4) PTHR31843:SF2 - ALLENE OXIDE CYCLASE 1, CHLOROPLASTIC-RELATED
Glyma.19G168300	207.325	862.384	4.15959	2.43217e-27	(M=5) PTHR23083//PTHR23083:SF102 - TETRATRICOPEPTIDE REPEAT PROTEIN, TPR // SUBFAMILY NOT NAMED
Glyma.08G144500	30.3365	142.769	4.70617	6.28743e-08
Glyma.08G008700	4.47093	23.2935	5.21	4.03452e-07	(M=8) PTHR11802:SF82 - SERINE CARBOXYPEPTIDASE-LIKE 45-RELATED
Glyma.20G021300	0	3.87213	#DIV/0!	0.000562428
Glyma.03G202600	379.241	1541.67	4.06513	7.44419e-118	(M=6) PTHR22849:SF38 - E3 UBIQUITIN-PROTEIN LIGASE PUB22-RELATED
Glyma.16G203100	0.2254	5.08092	22.5417	0.000730329	(M=2) KOG3461 - CDGSH-type Zn-finger containing protein
Glyma.09G073900	1.68336	11.5269	6.84752	4.85662e-05	(M=5) PTHR34455:SF1 - EXPRESSED PROTEIN
Glyma.19G044900	646.427	2642.46	4.0878	8.50749e-46	(M=4) PTHR31843:SF2 - ALLENE OXIDE CYCLASE 1, CHLOROPLASTIC-RELATED
Glyma.11G017100	346.036	1474.19	4.26023	3.70929e-17	(M=4) PTHR10366//PTHR10366:SF308 - NAD DEPENDENT EPIMERASE/DEHYDRATASE
Glyma.17G237600	4.02745	18.8949	4.69152	7.92086e-06
Glyma.16G176600	68.9622	284.278	4.12224	2.81964e-21	(M=117) PF00560//PF08263//PF13855 - Leucine Rich Repeat (LRR_1) // Leucine rich repeat N-terminal domain (LRRNT_2) // Leucine rich repeat (LRR_8)
Glyma.18G281500	359.381	1480.47	4.11949	7.95703e-31	(M=6) PTHR23155//PTHR23155:SF497 - LEUCINE-RICH REPEAT-CONTAINING PROTEIN
Glyma.09G045700	324.34	1332.03	4.10689	1.80867e-34	(M=196) PF00168 - C2 domain (C2)
Glyma.11G179100	1.7542	12.0379	6.86234	0.00017389	(M=3) PTHR31086:SF22 - ALUMINUM-ACTIVATED MALATE TRANSPORTER 1-RELATED
Glyma.04G250600	33.602	182.816	5.44063	1.65782e-05	(M=135) PF00892 - EamA-like transporter family (EamA)
Glyma.04G228900	36.5672	249.715	6.82894	0.000190483
Glyma.04G151600	59.7022	240.085	4.02138	8.32629e-43	(M=4) PTHR31727:SF2 - PALMITOYL-ACYL CARRIER PROTEIN THIOESTERASE, CHLOROPLASTIC
Glyma.08G268400	5.14847	27.7829	5.39633	3.95467e-05	(M=2) PTHR33122:SF8 - NON-SPECIFIC LIPID-TRANSFER PROTEIN
Glyma.12G198600	45.5979	190.622	4.1805	5.42457e-18	(M=7) PF00069//PF00954//PF01453//PF08276 - Protein kinase domain (Pkinase) // S-locus glycoprotein domain (S_locus_glycop) // D-mannose binding lectin (B_lectin) // PAN-like domain (PAN_2)
Glyma.13G038600	0.733724	7.95076	10.8362	0.000648953	(M=5) 1.14.19.2 - Stearoyl-[acyl-carrier-protein] 9-desaturase / Stearyl-ACP desaturase
Glyma.03G057100	3.70271	20.4899	5.53375	4.39157e-06	(M=12) 1.14.11.19 - Leucocyanidin oxygenase / Leucoanthocyanidin dioxygenase
Glyma.13G298600	51.9476	209.649	4.03577	6.9863e-29	(M=16) PTHR31657:SF9 - ETHYLENE-RESPONSIVE TRANSCRIPTION FACTOR CRF5-RELATED
Glyma.12G079000	3.89785	19.8228	5.08557	2.80489e-06
Glyma.13G069500	55.5248	225.301	4.05766	3.8371e-26	(M=7) PTHR24347:SF220 - CBL-INTERACTING SERINE/THREONINE-PROTEIN KINASE 11
Glyma.04G034400	26.5719	106.909	4.02338	9.6189e-20	(M=4) PTHR11157:SF11 - F25A4.4
Glyma.12G022800	237.698	964.178	4.05631	1.72393e-36	(M=2) PTHR31692:SF4 - EXPANSIN-LIKE A1-RELATED
Glyma.07G258200	0.450801	6.54087	14.5095	0.000703852	(M=7) PTHR24322:SF566 - GLUCOSE AND RIBITOL DEHYDROGENASE HOMOLOG 1-RELATED
Glyma.08G116900	2.69053	16.545	6.14936	3.97983e-05	(M=9) PTHR12411:SF371 - CATHEPSIN O
Glyma.06G254900	67.6142	272.003	4.02287	5.57891e-31	(M=6) PTHR11255:SF29 - DIACYLGLYCEROL KINASE 5-RELATED
Glyma.10G205900	0.344272	5.77319	16.7693	0.000851694	(M=2) PTHR33294:SF5 - AWPM-19-LIKE FAMILY PROTEIN
Glyma.01G241500	67.3141	334.907	4.97529	1.98529e-06	(M=1) PTHR31412:SF2 - ZINC METALLOPEPTIDASE EGY3, CHLOROPLASTIC-RELATED
Glyma.09G070500	39.459	174.961	4.43399	2.52076e-09	(M=3) PTHR10426//PTHR10426:SF35 - STRICTOSIDINE SYNTHASE-RELATED
Glyma.11G179200	0.840253	8.30002	9.87801	0.000400713	(M=32) PF07714//PF08263 - Protein tyrosine kinase (Pkinase_Tyr) // Leucine rich repeat N-terminal domain (LRRNT_2)
Glyma.16G188000	8.28993	38.7109	4.66963	3.17104e-08	(M=62) PF00560//PF13855 - Leucine Rich Repeat (LRR_1) // Leucine rich repeat (LRR_8)
Glyma.11G156100	8.91685	45.955	5.15373	8.89291e-07
Glyma.08G083700	1.94726	16.4872	8.46687	0.000353887	(M=4) 5.3.1.27 - 6-phospho-3-hexuloisomerase / Phospho-3-hexuloisomerase
Glyma.04G100400	862.532	3951.34	4.5811	7.60825e-09	(M=7) PTHR31279:SF3 - (PHI-1) PROTEIN, PUTATIVE-RELATED
Glyma.15G055800	78.6071	317.437	4.03827	1.83782e-37
Glyma.05G233500	78.1296	343.941	4.40219	2.05468e-11
Glyma.19G190400	1.98246	12.0283	6.06737	0.000273608	(M=2) PTHR12626//PTHR12626:SF7 - PROGRAMMED CELL DEATH 4
Glyma.13G070300	466.086	1972.14	4.23127	9.82943e-16	(M=2) PTHR32044:SF11 - XYLOGLUCAN GLYCOSYLTRANSFERASE 4
Glyma.15G054400	1.7542	10.9236	6.22711	0.000249967	(M=17) PTHR11926//PTHR11926:SF280 - GLUCOSYL/GLUCURONOSYL TRANSFERASES
Glyma.06G302400	20.2689	81.9699	4.04412	7.89366e-14	(M=5) PTHR10811//PTHR10811:SF19 - FRINGE-RELATED
Glyma.17G236200	452.838	1935.12	4.27332	2.63012e-14	(M=4) PTHR26374:SF208 - ZINC FINGER PROTEIN AZF3-RELATED
Glyma.05G080300	11.8945	52.1415	4.38365	3.48734e-11	(M=44) PTHR10044 - INHIBITOR OF APOPTOSIS
Glyma.11G095600	100.284	421.587	4.20394	3.251e-15	(M=4) PTHR19443:SF6 - HEXOKINASE-3-RELATED
Glyma.05G225400	5.14115	26.1538	5.08716	5.98138e-06	(M=9) PF06219 - Protein of unknown function (DUF1005) (DUF1005)
Glyma.19G152500	7.79312	34.487	4.42532	1.37933e-08	(M=6) PTHR14859 - CALCOFLUOR WHITE HYPERSENSITIVE PROTEIN PRECURSOR
Glyma.06G242900	1052.06	4296.12	4.08352	1.72207e-25
Glyma.U040600	625.303	2464.44	3.9412	1.01005e-245	(M=2) 1.10.3.2//1.10.3.3 - Laccase / Urishiol oxidase // L-ascorbate oxidase / Ascorbase
Glyma.12G011400	9.10955	39.1636	4.29918	2.07762e-07	(M=5) PTHR13878:SF53 - CYTOKININ DEHYDROGENASE 6
Glyma.19G196400	16.5215	76.3248	4.61974	1.51447e-08	(M=90) PF12937 - F-box-like (F-box-like)
Glyma.11G164800	12.5979	53.5608	4.25158	1.46769e-11	(M=5) PTHR31301:SF4 - LOB DOMAIN-CONTAINING PROTEIN 12
Glyma.15G173600	0.688545	6.0872	8.84067	0.000922293
Glyma.12G110100	78.4185	313.889	4.00274	1.00317e-41
Glyma.16G196000	0.546875	7.45493	13.6319	0.000828397
Glyma.17G037500	71.4323	286.411	4.00954	2.57697e-40	(M=2) PTHR10641//PTHR10641:SF594 - MYB-LIKE DNA-BINDING PROTEIN MYB
Glyma.13G163000	132.025	525.694	3.98178	4.64013e-66	(M=4) PTHR14363:SF16 - HEPARANASE-LIKE PROTEIN 3
Glyma.11G228100	694.021	2771.32	3.99314	1.40157e-43	(M=4) PF07014 - Hs1pro-1 protein C-terminus (Hs1pro-1_C)
Glyma.18G243000	16.6637	69.6843	4.18179	7.01283e-11	(M=13) PF10184 - Uncharacterized conserved protein (DUF2358) (DUF2358)
Glyma.12G142900	46.7388	192.412	4.11675	2.10749e-21	(M=7) PTHR23050//PTHR23050:SF170 - CALCIUM BINDING PROTEIN
Glyma.08G076400	3.52862	18.7106	5.30252	3.53406e-05	(M=10) 4.1.1.22 - Histidine decarboxylase / L-histidine carboxy-lyase
Glyma.06G179200	113.964	457.05	4.01049	7.73926e-26	(M=4) PTHR31268:SF2 - GALACTINOL--SUCROSE GALACTOSYLTRANSFERASE 5-RELATED
Glyma.16G018500	55.8177	227.158	4.06964	2.08785e-26	(M=5) 2.4.1.242 - NDP-glucose--starch glucosyltransferase / Waxy protein
Glyma.18G260000	171.752	842.324	4.90431	2.43933e-06	(M=6) PTHR11654:SF90 - PROTEIN NRT1/ PTR FAMILY 7.2
Glyma.09G004400	504.384	2022.98	4.01078	3.12455e-33	(M=3) 1.8.4.10 - Adenylyl-sulfate reductase (thioredoxin) / Thioredoxin-dependent 5'-adenylylsulfate reductase
Glyma.05G079700	2670.36	10530.8	3.9436	1.60368e-70	(M=6) PTHR23050:SF153 - CALMODULIN-1-RELATED
Glyma.02G257700	37.8973	152.092	4.01326	2.94434e-18	(M=12) 1.14.11.19 - Leucocyanidin oxygenase / Leucoanthocyanidin dioxygenase
Glyma.05G128000	75.7282	302.992	4.00105	6.70764e-24	(M=7) PTHR21649:SF26 - CHLOROPHYLL A-B BINDING PROTEIN 1, CHLOROPLASTIC-RELATED
Glyma.13G200000	51.6691	226.592	4.38544	1.70484e-09	(M=2) PTHR10502:SF104 - ANNEXIN D4
Glyma.06G136300	45.7056	181.117	3.96268	6.24015e-22
Glyma.09G075500	26.3918	106.6	4.03912	5.15389e-18	(M=58) PTHR11017//PTHR11017:SF163 - LEUCINE-RICH REPEAT-CONTAINING PROTEIN
Glyma.12G067800	131.096	614.667	4.68866	4.88491e-07
Glyma.01G211900	145.159	566.466	3.90237	1.52938e-81	(M=14) PF00560//PF07714//PF08263 - Leucine Rich Repeat (LRR_1) // Protein tyrosine kinase (Pkinase_Tyr) // Leucine rich repeat N-terminal domain (LRRNT_2)
Glyma.10G293500	214.945	867.781	4.03722	5.08585e-21	(M=2) 2.2.1.1//2.2.1.2 - Transketolase / Glycoaldehyde transferase // Transaldolase / Glycerone transferase
Glyma.05G102100	192.632	1030.17	5.34786	2.41844e-05	(M=4) PTHR37209:SF2 - LYSINE-RICH ARABINOGALACTAN PROTEIN 17-RELATED
Glyma.14G176400	773.245	3122.87	4.03865	8.63223e-23	(M=7) PTHR31279:SF3 - (PHI-1) PROTEIN, PUTATIVE-RELATED
Glyma.02G093200	721.164	2912.68	4.03886	1.05136e-22	(M=8) PTHR19375:SF232 - MEDIATOR OF RNA POLYMERASE II TRANSCRIPTION SUBUNIT 37E-RELATED
Glyma.15G091000	235.006	920.245	3.91583	2.70467e-50	(M=4) PTHR31384:SF3 - AUXIN RESPONSE FACTOR 6
Glyma.14G014100	80.0671	312.267	3.90006	3.5295e-51	(M=2) PTHR11003//PTHR11003:SF135 - POTASSIUM CHANNEL, SUBFAMILY K
Glyma.11G215200	229.28	937.935	4.09078	6.02191e-17	(M=4) PTHR13683:SF327 - ASPARTYL PROTEASE FAMILY PROTEIN
Glyma.11G026800	10.5322	46.4231	4.40772	5.87677e-11	(M=5) PTHR11552:SF141 - GLUCOSE-METHANOL-CHOLINE (GMC) OXIDOREDUCTASE FAMILY PROTEIN
Glyma.06G091100	1.54616	10.8051	6.98837	0.000352115	(M=3) PTHR11206:SF92 - MATE EFFLUX FAMILY PROTEIN
Glyma.16G010000	301.306	1173.13	3.89348	3.98298e-76	(M=7) PTHR33077:SF13 - PROTEIN TIFY 10A-RELATED
Glyma.08G153700	253.131	1047.39	4.13775	1.77757e-14
Glyma.15G067000	1.85027	10.4931	5.67113	0.000198483
Glyma.08G044000	9.77677	42.0574	4.30177	3.70202e-09	(M=3) PTHR31707:SF27 - PECTINESTERASE/PECTINESTERASE INHIBITOR 6-RELATED
Glyma.17G106500	21.2899	86.0092	4.03991	1.37443e-13
Glyma.18G210000	2.51316	13.9599	5.5547	9.44212e-05	(M=13) PTHR31087:SF11 - PROTEIN LURP-ONE-RELATED 1-RELATED
Glyma.16G193600	0.795073	7.01066	8.81763	0.000621856	(M=117) PF00560//PF08263//PF13855 - Leucine Rich Repeat (LRR_1) // Leucine rich repeat N-terminal domain (LRRNT_2) // Leucine rich repeat (LRR_8)
Glyma.12G075600	20.7168	93.9006	4.53259	8.0056e-08	(M=4) PTHR33083:SF9 - EMB
Glyma.11G060900	3.78142	19.3119	5.10705	1.48088e-06
Glyma.16G186600	6.86564	31.6672	4.61242	6.43852e-07	(M=214) KOG0472 - Leucine-rich repeat protein
Glyma.13G133100	112.301	477.86	4.25518	4.4141e-11	(M=12) PTHR26374:SF198 - ZINC FINGER PROTEIN ZAT11
Glyma.10G275000	193.675	748.816	3.86635	2.12847e-69	(M=2) PTHR34539:SF1 - GENOMIC DNA, CHROMOSOME 3, P1 CLONE: MPE11
Glyma.11G041600	173.701	672.05	3.869	3.58336e-97	(M=6) PTHR11200:SF107 - TYPE I INOSITOL 1,4,5-TRISPHOSPHATE 5-PHOSPHATASE 2
Glyma.10G273200	5.38391	26.6639	4.95252	2.1574e-05
Glyma.02G179100	73.7048	305.821	4.14927	2.35956e-12	(M=9) PTHR22950:SF269 - EXPRESSED PROTEIN
Glyma.11G101200	1.80224	10.5752	5.86785	0.000110846	(M=3) PTHR31388:SF37 - PEROXIDASE 4-RELATED
Glyma.08G146300	7.89086	33.0412	4.18728	4.96513e-08	(M=23) PF04755 - PAP_fibrillin (PAP_fibrillin)
Glyma.13G243200	5.79239	25.7483	4.4452	2.57548e-06	(M=179) PF02365 - No apical meristem (NAM) protein (NAM)
Glyma.18G014100	117.895	456.734	3.87408	1.67078e-57	(M=8) 2.4.1.144 - Beta-1,4-mannosyl-glycoprotein 4-beta-N-acetylglucosaminyltransferase / acetylglucosaminyltransferase III
Glyma.06G204200	7.20065	31.3506	4.35386	1.23329e-08	(M=4) PF06549 - Protein of unknown function (DUF1118) (DUF1118)
Glyma.18G273300	4.82483	27.5116	5.70208	0.000336531	(M=3) PTHR10641:SF572 - MYB TRANSCRIPTION FACTOR
Glyma.06G157000	0	3.68226	#DIV/0!	0.000984169
Glyma.15G090500	47.0377	180.971	3.84736	3.04043e-34
Glyma.13G302400	1.03282	7.08904	6.86379	0.000935568	(M=6) PTHR10641//PTHR10641:SF567 - MYB-LIKE DNA-BINDING PROTEIN MYB
Glyma.17G017800	4.21012	19.6512	4.66761	3.48269e-05
Glyma.10G014400	206.377	804.219	3.89685	1.14695e-39	(M=4) PTHR21493:SF117 - ALPHA/BETA-HYDROLASES SUPERFAMILY PROTEIN
Glyma.17G235300	94.7037	425.594	4.49395	1.50138e-07	(M=2) PTHR10992:SF891 - STRIGOLACTONE ESTERASE D14 HOMOLOG-RELATED
Glyma.13G183500	45.793	183.66	4.01065	8.75468e-28	(M=3) 1.10.3.1//1.14.18.1 - Catechol oxidase / Tyrosinase // Tyrosinase / Tyrosine-dopa oxidase
Glyma.19G236000	1.34858	9.77591	7.24906	0.000332497
Glyma.09G278100	1.24707	10.2012	8.18012	0.000682775
Glyma.20G229700	108.261	483.66	4.46755	1.62396e-07
Glyma.09G044800	506.411	1975.9	3.90178	1.80764e-34	(M=23) 2.4.2.39 - Xyloglucan 6-xylosyltransferase / Xyloglucan 6-alpha-D-xylosyltransferase
Glyma.01G091000	5.53157	25.9525	4.69171	1.675e-06	(M=16) 4.1.1.31 - Phosphoenolpyruvate carboxylase / Phosphoenolpyruvic carboxylase
Glyma.11G239000	1.88095	10.5599	5.61415	0.000372097	(M=4) PTHR33305:SF10 - ETHYLENE INSENSITIVE 3-LIKE 4 PROTEIN-RELATED
Glyma.13G299200	2.84509	15.6814	5.51175	2.84225e-05	(M=2) PTHR34041:SF1 - PHOTOSYSTEM II REPAIR PROTEIN PSB27-H1, CHLOROPLASTIC
Glyma.12G070400	1.1924	8.06071	6.76006	0.000661336	(M=1) PTHR12298:SF4 - PROGRAMMED CELL DEATH PROTEIN 2
Glyma.04G161600	1.38211	8.46477	6.12453	0.000535949	(M=4) PF06549 - Protein of unknown function (DUF1118) (DUF1118)
Glyma.15G026900	125.029	516.464	4.13077	7.51191e-12
Glyma.10G231500	224.413	854.716	3.80867	1.50666e-68	(M=40) PF07714//PF11721 - Protein tyrosine kinase (Pkinase_Tyr) // Di-glucose binding within endoplasmic reticulum (Malectin)
Glyma.07G035200	385.377	1511.26	3.9215	4.34603e-24	(M=5) PTHR23213:SF177 - FORMIN-LIKE PROTEIN 11
Glyma.04G225500	31.7475	181.452	5.71546	0.000137068
Glyma.18G003300	44.5967	178.739	4.00788	6.17082e-22	(M=4) PTHR35746:SF1 - PENTATRICOPEPTIDE REPEAT-CONTAINING PROTEIN-LIKE PROTEIN
Glyma.16G173700	432.215	1659.55	3.83965	7.28097e-56	(M=10) PTHR23074//PTHR23074:SF98 - AAA ATPASE
Glyma.11G252400	0.614853	7.20008	11.7103	0.000956869	(M=3) PTHR22950//PTHR22950:SF219 - AMINO ACID TRANSPORTER
Glyma.18G157800	1.69124	10.2358	6.05223	0.000200595	(M=2) PF02068 - Plant PEC family metallothionein (Metallothio_PEC)
Glyma.11G039400	308.295	1221.59	3.96242	1.77467e-18	(M=19) 3.2.1.2 - Beta-amylase / Saccharogen amylase
Glyma.15G238100	5.65449	25.363	4.48547	3.04625e-07
Glyma.08G044200	55.9392	215.106	3.84536	1.03565e-42	(M=8) PF00069//PF14380 - Protein kinase domain (Pkinase) // Wall-associated receptor kinase C-terminal (WAK_assoc)
Glyma.12G060700	109.826	580.773	5.28812	5.30139e-05	(M=5) PTHR22763//PTHR22763:SF42 - RING ZINC FINGER PROTEIN
Glyma.11G137300	325.412	1560.89	4.79666	6.28703e-06	(M=5) PTHR22763//PTHR22763:SF42 - RING ZINC FINGER PROTEIN
Glyma.08G051000	3.2001	15.6086	4.87755	4.61614e-05	(M=4) PTHR33414:SF2 - PLASTID MOVEMENT IMPAIRED1
Glyma.13G121300	1.9568	11.3969	5.82423	0.000250689	(M=4) PTHR31529:SF10 - LOB DOMAIN-CONTAINING PROTEIN 16
Glyma.18G291500	1054.19	4069.98	3.86075	4.71444e-34	(M=1) PTHR32227:SF54 - BETA-1, 3-GLUCANASE-LIKE PROTEIN-RELATED
Glyma.19G214300	14.1989	64.205	4.52183	4.45629e-06
Glyma.08G180100	1.46745	9.62631	6.5599	0.000345578	(M=253) PTHR24078 - DNAJ HOMOLOG SUBFAMILY C MEMBER
Glyma.18G286500	6.51782	27.5985	4.23431	1.67173e-07	(M=2) PTHR31407:SF4 - PSBP-LIKE PROTEIN 1, CHLOROPLASTIC
Glyma.06G193600	8.91253	36.1789	4.05934	1.21003e-08	(M=3) PTHR10641:SF641 - MYB FAMILY TRANSCRIPTION FACTOR
Glyma.12G173500	1587.55	6259.23	3.9427	2.99453e-19	(M=74) PF01344 - Kelch motif (Kelch_1)
Glyma.08G213900	9.1967	39.1506	4.25703	5.15536e-07	(M=5) 3.8.1.5 - Haloalkane dehalogenase / 1-chlorohexane halidohydrolase
Glyma.12G237800	1.18453	8.4692	7.14987	0.000552601	(M=14) PTHR10593//PTHR10593:SF41 - SERINE/THREONINE-PROTEIN KINASE RIO
Glyma.02G075000	2.15153	12.1096	5.62838	7.07513e-05	(M=5) KOG0637 - Sucrose transporter and related proteins
Glyma.06G111300	113.987	435.849	3.82369	1.45967e-56	(M=4) PTHR31985:SF37 - ETHYLENE-RESPONSIVE TRANSCRIPTION FACTOR ERF014
Glyma.04G098000	41.4827	173.541	4.18346	5.94117e-11	(M=3) PTHR22951//PTHR22951:SF24 - CLATHRIN ASSEMBLY PROTEIN
Glyma.12G067000	5.80809	25.2667	4.35026	3.45949e-06	(M=172) KOG0156 - Cytochrome P450 CYP2 subfamily
Glyma.14G056200	35.6013	136.105	3.82303	7.99332e-27	(M=8) PTHR31241:SF2 - DEHYDRATION-RESPONSIVE ELEMENT-BINDING PROTEIN 2A-RELATED
Glyma.14G206100	66.7015	252.913	3.79171	2.70078e-35	(M=5) PTHR32370:SF17 - ROOT PHOTOTROPISM PROTEIN 2
Glyma.08G325900	76.4972	291.247	3.80729	6.18619e-54	(M=118) PF03514 - GRAS domain family (GRAS)
Glyma.09G028100	7.18273	36.5032	5.08208	5.1112e-05	(M=12) PTHR32448:SF25 - FAD-BINDING BERBERINE FAMILY PROTEIN-RELATED
Glyma.02G034400	24.4127	95.4356	3.90926	4.63673e-18	(M=1) KOG2681 - Metal-dependent phosphohydrolase
Glyma.20G139200	14.5704	69.5982	4.77667	3.0851e-05	(M=31) PTHR27002:SF122 - CYSTEINE-RICH RECEPTOR-LIKE PROTEIN KINASE 28-RELATED
Glyma.16G134600	1.23256	8.0716	6.54864	0.000581599	(M=4) 2.1.1.273//2.1.1.274 - Salicylate carboxymethyltransferase / Salicylate O-methyltransferase
Glyma.11G233900	155.706	587.293	3.77181	7.7875e-73	(M=8) 1.3.1.78 - Arogenate dehydrogenase (NADP(+)) / TyrAAT2
Glyma.02G148200	668.981	2612.2	3.90474	3.44644e-20	(M=6) PTHR13683:SF379 - ASPARTYL PROTEASE-LIKE PROTEIN
Glyma.13G032700	132.384	506.181	3.82358	3.88034e-40	(M=79) 3.1.4.46 - Glycerophosphodiester phosphodiesterase / Glycerophosphoryl diester phosphodiesterase
Glyma.13G043900	872.385	3300.35	3.78313	2.16883e-50	(M=4) PTHR31279:SF12 - PHI-1-LIKE PROTEIN
Glyma.18G035000	151.271	588.047	3.88738	6.84392e-18	(M=5) PTHR13832:SF219 - PROTEIN PHOSPHATASE 2C 3-RELATED
Glyma.01G202200	52.6751	203.484	3.86301	3.63909e-28	(M=17) PTHR32246:SF20 - BON1-ASSOCIATED PROTEIN 1-RELATED
Glyma.15G200100	31.137	119.004	3.82196	1.29444e-23	(M=4) PTHR31065:SF11 - PLATZ TRANSCRIPTION FACTOR FAMILY PROTEIN
Glyma.01G076700	4.41788	21.114	4.77923	1.53914e-05
Glyma.09G091800	9.36457	37.9689	4.05452	3.14532e-08
Glyma.18G202600	296.939	1122.61	3.78061	2.97057e-48	(M=5) 1.14.99.33 - Delta(12)-fatty acid dehydrogenase / Linoleate Delta-12-fatty acid acetylenase (desaturase)
Glyma.16G179000	8.22845	34.5621	4.20032	3.04941e-07	(M=7) PTHR31339:SF17 - ENDO-POLYGALACTURONASE-LIKE PROTEIN-RELATED
Glyma.13G146100	20.285	85.5387	4.21685	6.76873e-09	(M=7) PTHR18952:SF100 - ALPHA CARBONIC ANHYDRASE 5
Glyma.20G148000	5.14902	24.27	4.71352	2.79927e-05	(M=17) 1.14.13.152 - Geraniol 8-hydroxylase / G10H
Glyma.17G066500	48.6937	189.676	3.89528	3.73367e-22	(M=2) 1.1.1.267//2.2.1.7 - 1-deoxy-D-xylulose-5-phosphate reductoisomerase / DXP-reductoisomerase // 1-deoxy-D-xylulose-5-phosphate synthase / DXP-synthase
Glyma.U002300	1.10867	8.20238	7.39839	0.00097447	(M=62) PF00560//PF13855 - Leucine Rich Repeat (LRR_1) // Leucine rich repeat (LRR_8)
Glyma.04G136300	1.38211	8.14901	5.89607	0.000772393	(M=6) PTHR10891//PTHR10891:SF590 - EF-HAND CALCIUM-BINDING DOMAIN CONTAINING PROTEIN
Glyma.11G180500	625.027	2448.41	3.91728	5.37693e-17	(M=4) PTHR10797:SF3 - CCR4-ASSOCIATED FACTOR 1 HOMOLOG 11-RELATED
Glyma.06G307600	5.24385	24.2241	4.61952	9.21684e-06	(M=3) PTHR24361:SF380 - MITOGEN-ACTIVATED PROTEIN KINASE KINASE KINASE 17-RELATED
Glyma.06G153400	16.7837	66.1152	3.93926	3.34786e-13	(M=1) PF11910 - Cyanobacterial and plant NDH-1 subunit O (NdhO)
Glyma.13G155200	38.1523	145.38	3.81051	2.31192e-17	(M=4) PTHR10612//PTHR10612:SF19 - APOLIPOPROTEIN D
Glyma.17G091400	35.77	139.32	3.89489	1.66607e-16	(M=12) PTHR13833:SF16 - NHL REPEAT-CONTAINING PROTEIN
Glyma.11G117100	105.468	399.034	3.78347	2.14539e-22	(M=2) PTHR12565//PTHR12565:SF126 - STEROL REGULATORY ELEMENT-BINDING PROTEIN
Glyma.04G097500	4.8544	21.4667	4.42211	1.78789e-06	(M=3) PTHR31376:SF1 - PURINE PERMEASE 1-RELATED
Glyma.17G076200	47.7076	180.585	3.78525	4.52819e-20	(M=6) PTHR33349:SF1 - CALMODULIN-BINDING PROTEIN-LIKE PROTEIN
Glyma.06G199600	6.18303	26.9949	4.36596	1.24278e-06	(M=1) PTHR12565:SF165 - TRANSCRIPTION FACTOR PIF7
Glyma.02G133900	5.62925	25.4941	4.52887	1.83383e-06	(M=6) PTHR23024:SF157 - CARBOXYLESTERASE 12-RELATED
Glyma.08G250600	1.64767	10.0249	6.08428	0.000680093	(M=3) PTHR10641:SF572 - MYB TRANSCRIPTION FACTOR
Glyma.08G126800	92.6404	356.782	3.85125	3.06225e-17	(M=6) PTHR19370:SF120 - FERREDOXIN-1, CHLOROPLASTIC-RELATED
Glyma.13G001500	85.5387	339.049	3.96369	3.55551e-13	(M=4) PTHR31645:SF11 - METAL-NICOTIANAMINE TRANSPORTER YSL1
Glyma.17G190000	1.11369	8.12105	7.29201	0.000580133
Glyma.16G014000	308.276	1161.28	3.76701	7.34271e-33	(M=3) PTHR31707:SF42 - PECTINESTERASE 1-RELATED
Glyma.11G022300	2.21734	11.1882	5.04576	0.000365121	(M=2) PTHR23029:SF26 - PROTEIN Y18H1A.4-RELATED
Glyma.12G074600	72.193	266.514	3.6917	4.19325e-37	(M=6) PTHR27003:SF94 - RECEPTOR-LIKE PROTEIN KINASE HERK 1
Glyma.05G215900	912.059	3435.36	3.7666	3.99454e-35	(M=185) PF03106 - WRKY DNA -binding domain (WRKY)
Glyma.01G241200	395.568	1822.08	4.60624	7.14894e-06	(M=3) PTHR31317:SF3 - F2J10.8 PROTEIN-RELATED
Glyma.06G025200	59.9314	269.009	4.48862	3.53359e-06	(M=24) PF03641 - Possible lysine decarboxylase (Lysine_decarbox)
Glyma.08G337100	4.63687	22.6067	4.87542	3.23673e-05	(M=253) PTHR24078 - DNAJ HOMOLOG SUBFAMILY C MEMBER
Glyma.19G215900	93.8709	352.12	3.75111	3.01743e-25	(M=4) PTHR23012:SF93 - RING/FYVE/PHD ZINC FINGER-CONTAINING PROTEIN
Glyma.18G225300	14.5071	63.3299	4.36543	6.87253e-08	(M=17) PTHR32246:SF20 - BON1-ASSOCIATED PROTEIN 1-RELATED
Glyma.08G212600	69.3243	260.804	3.76209	1.40558e-35	(M=4) PTHR31087:SF2 - PROTEIN LURP-ONE-RELATED 12-RELATED
Glyma.12G093700	10.8943	43.6338	4.0052	6.23641e-10
Glyma.11G075000	2.07282	11.7074	5.64807	0.000226119	(M=2) PTHR10374//PTHR10374:SF23 - LACTOYLGLUTATHIONE LYASE GLYOXALASE I
Glyma.02G132100	20.1849	76.9147	3.81051	2.48613e-12	(M=2) PTHR32439:SF0 - FERREDOXIN--NITRITE REDUCTASE, CHLOROPLASTIC
Glyma.03G105200	4.67012	21.4075	4.58393	2.22285e-06	(M=2) PTHR22884:SF340 - HISTONE-LYSINE N-METHYLTRANSFERASE SU(VAR)3-9-RELATED
Glyma.10G154300	27.3441	102	3.73023	6.80787e-19	(M=11) PF09353 - Domain of unknown function (DUF1995) (DUF1995)
Glyma.08G041100	3.60161	17.0063	4.72187	2.61585e-05	(M=6) PTHR31874:SF1 - CCT MOTIF FAMILY PROTEIN-RELATED
Glyma.13G293200	229.804	854.488	3.71833	1.50168e-61	(M=4) PTHR24073:SF553 - RAS-RELATED PROTEIN RABA1G
Glyma.06G157400	679.429	2531.38	3.72574	1.40344e-39	(M=4) PTHR31719:SF3 - GRAB1-LIKE PROTEIN
Glyma.08G204800	85.4665	318.244	3.72362	2.16086e-26	(M=7) PTHR34787:SF1 - PHOTOSYSTEM I REACTION CENTER SUBUNIT VI-1, CHLOROPLASTIC-RELATED
Glyma.01G083000	230.129	853.894	3.71049	3.18662e-51	(M=4) PTHR12161:SF23 - REGULATOR OF VPS4 ACTIVITY IN THE MVB PATHWAY PROTEIN
Glyma.10G191800	1.59134	10.0795	6.33399	0.000458816	(M=1) PTHR26328//PTHR26328:SF3 - FAMILY NOT NAMED // SUBFAMILY NOT NAMED
Glyma.17G211300	3.64518	18.4105	5.05063	8.11924e-05
Glyma.13G135600	2.98962	14.0275	4.69208	8.89282e-05	(M=7) PTHR11260//PTHR11260:SF222 - GLUTATHIONE S-TRANSFERASE, GST, SUPERFAMILY, GST DOMAIN CONTAINING
Glyma.20G175100	46.1334	171.061	3.70797	1.58346e-28	(M=10) PTHR24349:SF166 - CALCIUM-DEPENDENT PROTEIN KINASE 11-RELATED
Glyma.11G025200	75.9561	305.914	4.02751	2.51503e-09	(M=4) PTHR31775:SF5 - REMORIN FAMILY PROTEIN-RELATED
Glyma.02G074800	2.86245	14.6597	5.12138	6.84534e-05	(M=118) PF03514 - GRAS domain family (GRAS)
Glyma.16G178200	1.95178	10.3351	5.29524	0.000278203	(M=17) PTHR22814:SF129 - COPPER TRANSPORT FAMILY PROTEIN-RELATED
Glyma.20G171900	8.36077	34.7424	4.1554	1.62831e-08	(M=3) PTHR31388:SF37 - PEROXIDASE 4-RELATED
Glyma.08G132300	98.9745	374.335	3.78213	2.61615e-24	(M=8) 2.4.1.144 - Beta-1,4-mannosyl-glycoprotein 4-beta-N-acetylglucosaminyltransferase / acetylglucosaminyltransferase III
Glyma.15G008300	31.3914	118.435	3.77286	3.2866e-24
Glyma.08G218600	923.222	3422.62	3.70726	1.20981e-46	(M=8) PTHR31429:SF3 - WRKY TRANSCRIPTION FACTOR 40-RELATED
Glyma.U029700	45.0541	172.022	3.81812	1.09847e-20	(M=8) PTHR22849:SF6 - U-BOX DOMAIN-CONTAINING PROTEIN 30-RELATED
Glyma.11G051300	145.467	568.645	3.90909	4.4872e-13	(M=4) PTHR37209:SF2 - LYSINE-RICH ARABINOGALACTAN PROTEIN 17-RELATED
Glyma.13G186500	118.598	452.971	3.81939	5.70558e-17	(M=9) KOG2615 - Permease of the major facilitator superfamily
Glyma.15G061800	9.55262	37.8833	3.96575	1.72547e-08	(M=8) 1.14.13.132//1.14.99.7 - Squalene monooxygenase / Squalene epoxidase
Glyma.17G011400	112.164	411.504	3.66877	1.72136e-31	(M=185) PF03106 - WRKY DNA -binding domain (WRKY)
Glyma.18G281600	239.432	913.325	3.81455	1.21211e-17	(M=6) PTHR23155//PTHR23155:SF497 - LEUCINE-RICH REPEAT-CONTAINING PROTEIN
Glyma.13G278400	176.423	645.519	3.65894	2.6425e-71	(M=4) PTHR31942:SF15 - MLO-LIKE PROTEIN 11-RELATED
Glyma.02G308900	6.79719	32.3096	4.75338	4.07412e-06
Glyma.04G031700	6.77905	30.1008	4.44027	3.49354e-06	(M=13) PTHR24078:SF279 - DUPLICATED SANT DNA-BINDING DOMAIN-CONTAINING PROTEIN
Glyma.03G256400	1.65555	9.39931	5.67747	0.000519105	(M=4) PTHR32285:SF9 - PROTEIN TRICHOME BIREFRINGENCE-LIKE 25-RELATED
Glyma.16G155100	150.832	556.914	3.69228	5.65523e-32	(M=8) PTHR19139:SF167 - AQUAPORIN PIP2-1-RELATED
Glyma.08G201700	53.1797	200.802	3.7759	1.39136e-14	(M=67) PF05553 - Cotton fibre expressed protein (DUF761)
Glyma.03G182500	4.9034	21.8582	4.45776	4.16742e-06	(M=5) PTHR12419//PTHR12419:SF19 - OTU DOMAIN CONTAINING PROTEIN
Glyma.16G159200	89.2141	334.069	3.74457	1.17252e-35	(M=7) PTHR11017//PTHR11017:SF167 - LEUCINE-RICH REPEAT-CONTAINING PROTEIN
Glyma.06G205600	6.32065	26.9823	4.26891	2.67507e-06	(M=2) PTHR31682:SF5 - UDP-ARABINOPYRANOSE MUTASE 3
Glyma.13G078400	7.87022	34.766	4.41741	3.71941e-06	(M=4) 1.14.13.122 - Chlorophyllide-a oxygenase / Cholorophyll-b synthase
Glyma.07G188000	24.6542	91.5319	3.71263	1.13071e-19	(M=41) PF04398 - Protein of unknown function, DUF538 (DUF538)
Glyma.03G201100	83.1718	315.145	3.78909	1.17742e-17	(M=17) PTHR31415:SF4 - HARPIN-INDUCED PROTEIN-LIKE-RELATED
Glyma.05G216300	3.28139	15.8443	4.82854	7.70267e-05	(M=108) PF05922 - Peptidase inhibitor I9 (Inhibitor_I9)
Glyma.03G236600	43.9863	168.303	3.82626	1.14454e-12	(M=5) PTHR10593//PTHR10593:SF34 - SERINE/THREONINE-PROTEIN KINASE RIO
Glyma.10G231200	62.0564	229.361	3.69601	1.6772e-20	(M=2) PTHR31899:SF1 - BETA-CAROTENE 3-HYDROXYLASE 1, CHLOROPLASTIC-RELATED
Glyma.07G267400	102.06	377.659	3.70035	1.59296e-24	(M=4) PTHR31246:SF5 - MICROTUBULE-ASSOCIATED PROTEIN 70-5
Glyma.19G125300	114.345	421.142	3.68308	9.45869e-29	(M=75) PF05678 - VQ motif (VQ)
Glyma.11G096800	4.44312	20.2352	4.55428	1.15345e-05	(M=2) PTHR31175:SF1 - SAUR-LIKE AUXIN-RESPONSIVE PROTEIN-RELATED
Glyma.08G204500	9.69171	37.959	3.91665	8.56305e-08	(M=2) PTHR23503:SF19 - PLASTIDIC GLUCOSE TRANSPORTER 3-RELATED
Glyma.06G256000	195.401	723.79	3.70412	7.09334e-38	(M=25) PF00931//PF07725//PF13676 - NB-ARC domain (NB-ARC) // Leucine Rich Repeat (LRR_3) // TIR domain (TIR_2)
Glyma.13G067900	94.6177	378.087	3.99594	2.63474e-10	(M=2) PTHR13778:SF7 - GALACTURONOSYLTRANSFERASE-LIKE 8-RELATED
Glyma.06G042600	2.205	11.9932	5.43908	0.000195574	(M=5) PTHR12411:SF344 - CYSTEINE PROTEASE COMPONENT OF PROTEASE-INHIBITOR COMPLEX-RELATED
Glyma.17G069100	13.6246	54.3433	3.98863	1.82561e-10	(M=2) PTHR11863:SF2 - PROTEIN ECERIFERUM 3
Glyma.17G039000	216.389	832.101	3.8454	7.98435e-14	(M=5) PTHR11964:SF16 - S-ADENOSYLMETHIONINE SYNTHASE 4
Glyma.08G042800	4.26736	18.7876	4.40262	1.73099e-05
Glyma.15G078600	127.93	474.401	3.70829	4.48438e-34	(M=3) PTHR10168:SF69 - GLUTAREDOXIN-C9
Glyma.10G272000	96.0187	371.624	3.87033	6.2531e-13	(M=3) PTHR31042:SF10 - CORE-2/I-BRANCHING BETA-1,6-N-ACETYLGLUCOSAMINYLTRANSFERASE-LIKE PROTEIN
Glyma.08G021800	77.8644	297.445	3.82004	7.57699e-18
Glyma.06G271200	15.0686	63.0814	4.18629	2.23438e-06	(M=3) PTHR10217:SF476 - CYCLIC NUCLEOTIDE-GATED ION CHANNEL 4
Glyma.04G208300	425.915	1550.53	3.64047	1.7587e-72	(M=4) PTHR31719:SF3 - GRAB1-LIKE PROTEIN
Glyma.06G213100	21.7743	82.7368	3.79975	7.2235e-13	(M=7) PF12041 - Transcriptional regulator DELLA protein N terminal (DELLA)
Glyma.13G329000	59.941	222.44	3.71099	1.34509e-30	(M=15) PTHR31992:SF8 - DOF ZINC FINGER PROTEIN DOF1.1-RELATED
Glyma.10G272300	36.5765	137.989	3.77262	7.80022e-16	(M=6) PTHR10032//PTHR10032:SF122 - ZINC FINGER PROTEIN WITH KRAB AND SCAN DOMAINS
Glyma.12G226600	130.983	570.757	4.35748	3.40774e-06	(M=354) PF00847 - AP2 domain (AP2)
Glyma.02G081400	181.49	660.727	3.64057	8.85766e-57	(M=14) PF05633 - Protein of unknown function (DUF793) (DUF793)
Glyma.15G078400	9.05259	34.6087	3.82308	2.48009e-08	(M=4) PTHR10751//PTHR10751:SF44 - GUANYLATE BINDING PROTEIN
Glyma.17G136300	117.421	425.363	3.62254	9.45237e-38	(M=4) PTHR31096:SF6 - ACR7-RELATED
Glyma.13G053300	6.34805	26.3811	4.15577	3.94311e-06	(M=6) PTHR31673:SF3 - COBRA-LIKE EXTRACELLULAR GLYCOSYL-PHOSPHATIDYL INOSITOL-ANCHORED FAMILY PROTEIN-RELATED
Glyma.02G284100	171.498	619.372	3.61154	7.02444e-83	(M=3) PTHR11017//PTHR11017:SF172 - LEUCINE-RICH REPEAT-CONTAINING PROTEIN
Glyma.08G072300	53.2709	194.856	3.65783	5.00243e-25	(M=6) 1.10.3.11 - Ubiquinol oxidase (non-electrogenic) / Ubiquinol oxidase
Glyma.07G248600	417.33	1578.58	3.78257	1.00432e-14	(M=196) PF00168 - C2 domain (C2)
Glyma.17G165300	86.046	328.198	3.81422	7.87516e-12	(M=29) PF03321 - GH3 auxin-responsive promoter (GH3)
Glyma.10G256400	405.026	1463.82	3.61414	6.60195e-54	(M=5) PTHR31568:SF3 - CYSTM1 FAMILY PROTEIN A-RELATED
Glyma.05G212600	31.2993	113.278	3.61917	5.47304e-20	(M=105) PF03168 - Late embryogenesis abundant protein (LEA_2)
Glyma.08G131200	23.5642	87.8687	3.72891	3.43793e-17	(M=4) PTHR10159:SF339 - PROTEIN-TYROSINE-PHOSPHATASE MKP1
Glyma.03G084300	6.18184	23.9557	3.87518	1.50636e-06	(M=2) PF07897//PF16135 - Ethylene-responsive binding factor-associated repression (EAR) // TPL-binding domain in jasmonate signalling (Jas)
Glyma.18G293500	7.81173	31.1053	3.98187	1.77205e-07
Glyma.04G049500	4.12067	22.5261	5.46661	0.00050863	(M=3) PTHR11850:SF64 - HOMEOBOX PROTEIN KNOTTED-1-LIKE 1
Glyma.08G092300	95.0391	338.177	3.55829	4.22172e-52	(M=2) PTHR10593//PTHR10593:SF35 - SERINE/THREONINE-PROTEIN KINASE RIO
Glyma.15G071800	145.491	534.555	3.67414	1.35846e-19	(M=72) PF00083 - Sugar (and other) transporter (Sugar_tr)
Glyma.13G207100	78.2198	284.39	3.63579	4.44716e-23
Glyma.15G022800	36.3503	136.415	3.75279	5.23847e-16	(M=79) PF02701 - Dof domain, zinc finger (zf-Dof)
Glyma.11G036600	6.56341	25.8956	3.94544	3.58728e-07	(M=11) PTHR27002:SF34 - G-TYPE LECTIN S-RECEPTOR-LIKE SERINE/THREONINE-PROTEIN KINASE RLK1
Glyma.17G105000	119.131	517.216	4.34156	7.47923e-06
Glyma.04G199900	418.546	1491.88	3.56444	6.557e-83	(M=4) PTHR12565:SF90 - TRANSCRIPTION FACTOR BHLH137
Glyma.12G053700	258.292	925.041	3.58138	8.67704e-44
Glyma.19G113400	288.414	1027.73	3.5634	5.12912e-72
Glyma.17G214700	9.25233	35.8615	3.87595	1.16754e-08	(M=79) 3.1.4.46 - Glycerophosphodiester phosphodiesterase / Glycerophosphoryl diester phosphodiesterase
Glyma.02G054900	56.6734	207.521	3.6617	9.82377e-26
Glyma.15G084100	41.844	166.057	3.96847	5.82202e-08	(M=8) PTHR24347:SF168 - CBL-INTERACTING SERINE/THREONINE-PROTEIN KINASE 12-RELATED
Glyma.11G042000	128.178	469.054	3.65939	4.93137e-18	(M=4) PTHR11654:SF121 - PROTEIN NRT1/ PTR FAMILY 7.3
Glyma.13G333300	43.3636	158.848	3.66317	2.5887e-19	(M=5) PTHR12396:SF10 - METHYL-CPG-BINDING DOMAIN-CONTAINING PROTEIN 1-RELATED
Glyma.20G226300	709.537	2527.11	3.56163	1.55809e-75	(M=2) 4.1.1.21 - Phosphoribosylaminoimidazole carboxylase / AIR carboxylase
Glyma.13G296300	3.94372	17.3083	4.38883	0.00017444	(M=7) PTHR27007:SF9 - L-TYPE LECTIN-DOMAIN CONTAINING RECEPTOR KINASE VII.1-RELATED
Glyma.15G104800	4.78453	20.8718	4.36236	8.89174e-06	(M=11) PTHR13683:SF268 - EUKARYOTIC ASPARTYL PROTEASE FAMILY PROTEIN
Glyma.14G104500	14.3187	59.843	4.17937	4.70923e-06	(M=4) PTHR12136//PTHR12136:SF38 - STEROIDOGENIC ACUTE REGULATORY PROTEIN STAR
Glyma.11G068100	3.9136	17.9085	4.57597	3.06755e-05
Glyma.05G207500	1070.29	3797.97	3.54854	1.92898e-68	(M=2) PTHR11588//PTHR11588:SF124 - TUBULIN
Glyma.08G018000	468.669	1720.75	3.67156	5.77293e-18	(M=3) PTHR11751:SF380 - 1-AMINOCYCLOPROPANE-1-CARBOXYLATE SYNTHASE 2-RELATED
Glyma.05G070600	98.6236	352.389	3.57307	5.62541e-50	(M=4) PTHR11654:SF121 - PROTEIN NRT1/ PTR FAMILY 7.3
Glyma.06G286800	3.7992	19.9125	5.24123	0.000372441	(M=42) PF03094 - Mlo family (Mlo)
Glyma.11G055600	2.85743	12.9866	4.54486	0.000156914	(M=40) PF03763 - Remorin, C-terminal region (Remorin_C)
Glyma.08G144400	46.0894	217.04	4.70911	0.000123842	(M=3) PTHR11931//PTHR11931:SF16 - PHOSPHOGLYCERATE MUTASE
Glyma.14G216400	9.1189	35.8905	3.93584	7.21735e-08	(M=21) PF05142 - Domain of unknown function (DUF702) (DUF702)
Glyma.19G080800	10.0426	41.0221	4.08481	5.32262e-06	(M=3) PTHR13131:SF5 - CYSTINE TRANSPORTER
Glyma.11G217700	2.97727	14.657	4.92297	0.000208077	(M=5) PTHR16223:SF19 - TRANSCRIPTION FACTOR BHLH83-RELATED
Glyma.17G020600	154.707	570.705	3.68895	9.83329e-14	(M=3) 2.7.9.1 - Pyruvate, phosphate dikinase / Pyruvate,phosphate dikinase
Glyma.18G215700	53.0106	191.49	3.6123	3.12729e-19	(M=4) PTHR11452:SF18 - ALPHA-GALACTOSIDASE 1
Glyma.16G134700	9.20946	38.2512	4.15348	2.07891e-05	(M=4) 2.1.1.273//2.1.1.274 - Salicylate carboxymethyltransferase / Salicylate O-methyltransferase
Glyma.07G080600	3.92309	17.6845	4.5078	7.73744e-05	(M=33) PTHR27004:SF37 - DISEASE RESISTANCE FAMILY PROTEIN/LRR FAMILY PROTEIN-RELATED
Glyma.11G075700	351.29	1264.72	3.60022	1.7649e-26	(M=2) 4.2.1.47 - GDP-mannose 4,6-dehydratase / Guanosine diphosphomannose oxidoreductase
Glyma.18G026900	256.232	896.764	3.49982	1.19811e-87	(M=11) PTHR27003:SF102 - SERINE/THREONINE-PROTEIN KINASE-LIKE PROTEIN CCR3-RELATED
Glyma.08G095900	292.761	1060.58	3.62267	5.30687e-20	(M=2) PTHR33270:SF5 - GB
Glyma.04G188700	57.8972	245.534	4.24087	1.07006e-05	(M=5) PTHR23115//PTHR23115:SF146 - TRANSLATION FACTOR
Glyma.06G268100	4.70987	20.6841	4.39165	1.55433e-05	(M=60) PTHR11017//PTHR11017:SF171 - LEUCINE-RICH REPEAT-CONTAINING PROTEIN
Glyma.06G027300	12.1164	45.6573	3.76822	3.61763e-09	(M=1) PTHR11668//PTHR11668:SF244 - SERINE/THREONINE PROTEIN PHOSPHATASE
Glyma.11G239900	64.4684	230.672	3.57806	4.41409e-31	(M=196) PF00168 - C2 domain (C2)
Glyma.13G098400	24.4916	95.4369	3.89672	1.31055e-07	(M=6) PTHR31517:SF10 - PEROXIDASE 16-RELATED
Glyma.06G099400	1.96914	9.89377	5.0244	0.000751462	(M=3) PTHR31376:SF1 - PURINE PERMEASE 1-RELATED
Glyma.01G010200	67.1461	241.148	3.59139	8.41915e-16	(M=2) 2.7.1.19 - Phosphoribulokinase / Phosphopentokinase
Glyma.06G023400	22.0626	78.6848	3.56644	1.48491e-14	(M=10) PF15365 - Proline-rich nuclear receptor coactivator (PNRC)
Glyma.01G183200	2.36689	11.9418	5.04536	0.000804974	(M=2) PTHR10994:SF86 - RETICULON-LIKE PROTEIN B13
Glyma.20G162300	98.7704	345.386	3.49686	6.80536e-36	(M=40) PF07714//PF11721 - Protein tyrosine kinase (Pkinase_Tyr) // Di-glucose binding within endoplasmic reticulum (Malectin)
Glyma.12G214100	122.208	450.724	3.68816	2.32872e-15	(M=4) PTHR31415:SF22 - LATE EMBRYOGENESIS ABUNDANT HYDROXYPROLINE-RICH GLYCOPROTEIN-RELATED
Glyma.01G154000	8.2792	34.5858	4.17743	5.64747e-07
Glyma.17G214600	24.6943	88.2137	3.57223	2.67846e-15	(M=79) 3.1.4.46 - Glycerophosphodiester phosphodiesterase / Glycerophosphoryl diester phosphodiesterase
Glyma.20G131500	562.102	1957.23	3.48198	4.04615e-186	(M=4) PTHR13832:SF362 - PROTEIN PHOSPHATASE 2C 63-RELATED
Glyma.04G251400	108.52	382.556	3.52522	3.80377e-52	(M=4) PTHR31985:SF37 - ETHYLENE-RESPONSIVE TRANSCRIPTION FACTOR ERF014
Glyma.14G026100	5.29446	22.1276	4.17938	6.15169e-06	(M=2) PTHR11527:SF134 - HEAT SHOCK PROTEIN 42
Glyma.15G030100	287.838	1125.98	3.91186	7.0633e-08	(M=3) PTHR10891:SF586 - CALMODULIN-LIKE PROTEIN 6-RELATED
Glyma.03G006800	2.8584	15.2124	5.32199	0.000522785	(M=2) PTHR11062//PTHR11062:SF91 - EXOSTOSIN HEPARAN SULFATE GLYCOSYLTRANSFERASE -RELATED
Glyma.16G175400	1225.81	4481.27	3.65575	4.59015e-15	(M=10) PTHR11926//PTHR11926:SF325 - GLUCOSYL/GLUCURONOSYL TRANSFERASES
Glyma.13G095300	431.608	1518.95	3.51927	9.42491e-37	(M=2) PTHR31062:SF47 - XYLOGLUCAN ENDOTRANSGLUCOSYLASE/HYDROLASE PROTEIN 21-RELATED
Glyma.17G075300	118.246	503.346	4.25679	1.74427e-05	(M=3) 1.2.1.9 - Glyceraldehyde-3-phosphate dehydrogenase (NADP(+)) / Triosephosphate dehydrogenase
Glyma.10G287800	66.7093	231.943	3.47692	1.34448e-26	(M=1) PF11744//PF13515 - Aluminium activated malate transporter (ALMT) // Fusaric acid resistance protein-like (FUSC_2)
Glyma.01G157300	236.54	837.435	3.54036	1.9394e-30	(M=7) PTHR23500:SF96 - MONOSACCHARIDE-SENSING PROTEIN 2
Glyma.11G049800	3.44544	15.5649	4.51753	4.44275e-05	(M=77) PF03000 - NPH3 family (NPH3)
Glyma.13G352200	217.433	796.789	3.66452	5.30025e-14	(M=2) PTHR10476//PTHR10476:SF11 - CHARGED MULTIVESICULAR BODY PROTEIN
Glyma.17G071700	4.87273	21.6726	4.44773	4.34678e-05	(M=20) PF00560//PF07714//PF08263//PF13855 - Leucine Rich Repeat (LRR_1) // Protein tyrosine kinase (Pkinase_Tyr) // Leucine rich repeat N-terminal domain (LRRNT_2) // Leucine rich repeat (LRR_8)
Glyma.11G014800	11.6687	45.2861	3.88098	6.94838e-10	(M=2) PTHR31985:SF3 - ETHYLENE-RESPONSIVE TRANSCRIPTION FACTOR ERF019-RELATED
Glyma.15G026400	1357.99	4835.14	3.56052	2.53971e-24	(M=35) 1.13.11.58 - Linoleate 9S-lipoxygenase / Linoleate 9-lipoxygenase
Glyma.15G161500	3.03982	14.6353	4.81452	0.000258584	(M=2306) 2.7.11.1 - Non-specific serine/threonine protein kinase / Threonine-specific protein kinase
Glyma.07G183700	40.4206	141.424	3.49881	1.01288e-23	(M=4) PTHR31422:SF2 - T10O22.23
Glyma.01G142900	26.0055	91.745	3.52791	1.37712e-13	(M=5) PF07386 - Protein of unknown function (DUF1499) (DUF1499)
Glyma.13G148500	20.1019	74.6091	3.71154	8.46922e-14
Glyma.08G005200	780.945	2747.55	3.51823	1.43831e-33	(M=8) PTHR23324:SF48 - PATELLIN-3-RELATED
Glyma.12G154300	123.248	443.836	3.60116	9.11614e-15
Glyma.13G155600	22.7982	84.3816	3.70124	1.23513e-11	(M=2) PTHR12277:SF53 - ALPHA/BETA-HYDROLASES SUPERFAMILY PROTEIN
Glyma.14G046600	14.1049	53.9512	3.82499	2.99833e-07	(M=1) PTHR32098:SF5 - LYCOPENE BETA/EPSILON CYCLASE PROTEIN
Glyma.14G169700	7.23676	29.8716	4.12776	9.9793e-06	(M=5) PTHR11814:SF65 - SULFATE TRANSPORTER 1.1-RELATED
Glyma.20G061300	286.959	1122.77	3.91263	1.78358e-07	(M=7) PTHR11017//PTHR11017:SF167 - LEUCINE-RICH REPEAT-CONTAINING PROTEIN
Glyma.13G319000	139.19	496.03	3.56369	1.2165e-20	(M=4) PTHR21022//PTHR21022:SF5 - PREPHENATE DEHYDRATASE P PROTEIN
Glyma.03G067900	3.47731	16.3494	4.70173	0.000200366
Glyma.06G176900	28.2462	100.453	3.55633	8.55888e-14	(M=5) PTHR23115//PTHR23115:SF146 - TRANSLATION FACTOR
Glyma.20G159400	8.32954	32.8008	3.93788	2.71639e-06	(M=3) PTHR33649:SF2 - PAR1 PROTEIN
Glyma.05G042300	3.86013	17.1137	4.43346	6.65048e-05	(M=4) 3.6.1.16 - CDP-glycerol diphosphatase / CDP-glycerol pyrophosphatase
Glyma.17G119700	1.74089	9.60975	5.52003	0.000833571
Glyma.16G220200	7.30285	27.2287	3.7285	3.56348e-06	(M=5) PTHR11584 - SERINE/THREONINE PROTEIN KINASE
Glyma.01G042100	57.928	207.535	3.58263	5.19792e-13	(M=5) PTHR11654:SF98 - PROTEIN NRT1/ PTR FAMILY 4.5-RELATED
Glyma.14G179800	167.698	581.294	3.46632	6.18005e-70
Glyma.12G186800	119.634	451.365	3.77288	1.8872e-09
Glyma.13G070700	2.87862	13.044	4.53133	0.000322793	(M=2) PTHR32285:SF28 - PROTEIN ALTERED XYLOGLUCAN 4-LIKE
Glyma.12G103600	99.1909	357.057	3.5997	4.7981e-15	(M=6) PTHR10891//PTHR10891:SF585 - EF-HAND CALCIUM-BINDING DOMAIN CONTAINING PROTEIN
Glyma.12G119200	147.645	512.319	3.46993	3.99751e-36	(M=4) PTHR10168:SF111 - MONOTHIOL GLUTAREDOXIN-S13
Glyma.06G194900	39.3126	134.452	3.42007	8.89829e-25	(M=2) PTHR21649:SF17 - CHLOROPHYLL A-B BINDING PROTEIN 4, CHLOROPLASTIC
Glyma.11G096600	93.5521	324.828	3.47216	4.26526e-40	(M=2) PTHR31989:SF2 - NAC DOMAIN CONTAINING PROTEIN 36
Glyma.10G181400	1147.64	3951.04	3.44274	3.2646e-110	(M=8) PTHR10108:SF906 - METHYLTRANSFERASE PMT1-RELATED
Glyma.06G139300	19.7284	78.1387	3.96073	2.24389e-06
Glyma.08G052800	35.7786	129.129	3.60911	8.33497e-10	(M=2) PTHR10516:SF308 - PEPTIDYL-PROLYL CIS-TRANS ISOMERASE FKBP17-2, CHLOROPLASTIC-RELATED
Glyma.12G097200	10.1422	38.4724	3.79329	2.80114e-07	(M=3) PTHR24361:SF380 - MITOGEN-ACTIVATED PROTEIN KINASE KINASE KINASE 17-RELATED
Glyma.15G014000	196.816	673.215	3.42054	5.13967e-50	(M=4) PTHR11814:SF85 - SULFATE TRANSPORTER 3.4-RELATED
Glyma.09G067100	18.5522	68.3864	3.68615	3.58176e-11	(M=4) KOG2895 - Uncharacterized conserved protein
Glyma.13G068800	313.272	1084.63	3.46227	3.95387e-47	(M=172) KOG0156 - Cytochrome P450 CYP2 subfamily
Glyma.06G060000	59.049	211.555	3.5827	1.86178e-13	(M=4) PTHR12136//PTHR12136:SF38 - STEROIDOGENIC ACUTE REGULATORY PROTEIN STAR
Glyma.13G331000	6.36583	30.9071	4.85516	0.000441916	(M=5) PTHR31319:SF1 - CCT MOTIF FAMILY PROTEIN
Glyma.13G176400	908.566	3169.16	3.48809	3.32703e-33	(M=3) PTHR10666:SF150 - POLYUBIQUITIN 3
Glyma.18G066600	2.58114	12.3916	4.80081	0.000445623	(M=6) 1.4.1.14 - Glutamate synthase (NADH) / NADH-glutamate synthase
Glyma.12G185300	4.14633	17.3676	4.18868	0.000290902
Glyma.02G010600	2.89313	13.7415	4.74969	0.000478316	(M=8) PTHR15486:SF18 - GLYCEROL-3-PHOSPHATE ACYLTRANSFERASE 2-RELATED
Glyma.05G053900	96.8889	333.957	3.4468	1.43696e-30	(M=4) PTHR31096:SF6 - ACR7-RELATED
Glyma.06G135900	190.424	819.537	4.30376	5.27666e-05
Glyma.02G242900	194.348	875.292	4.50374	0.000139197	(M=4) PTHR22849:SF43 - U-BOX DOMAIN-CONTAINING PROTEIN 54-RELATED
Glyma.10G066100	30.7007	107.762	3.51008	1.46623e-18	(M=4) PTHR10015:SF164 - HEAT STRESS TRANSCRIPTION FACTOR A-3
Glyma.05G136100	38.4934	135.004	3.5072	1.1352e-23	(M=4) PTHR11999//PTHR11999:SF105 - GROUP II PYRIDOXAL-5-PHOSPHATE DECARBOXYLASE
Glyma.04G054400	11.8061	42.4478	3.59542	1.64597e-08	(M=6) PTHR11527:SF93 - 17.6 KDA CLASS II HEAT SHOCK PROTEIN-RELATED
Glyma.06G039000	232.429	846.257	3.64092	2.0555e-11	(M=4) PTHR13832:SF25 - PROTEIN PHOSPHATASE 2C 12-RELATED
Glyma.03G260200	129.972	458.542	3.52802	3.82629e-16	(M=5) PTHR24343//PTHR24343:SF199 - SERINE/THREONINE KINASE
Glyma.19G043000	557.865	2120.71	3.80147	5.48086e-08	(M=5) PTHR13914 - PROLINE OXIDASE
Glyma.12G101600	5.80731	22.4559	3.86683	3.27218e-05	(M=5) PTHR10811//PTHR10811:SF19 - FRINGE-RELATED
Glyma.06G115800	39.0038	144.991	3.71736	3.21098e-10	(M=1) PTHR11706//PTHR11706:SF38 - MANGANESE TRANSPORTER
Glyma.08G033800	47.0245	167.201	3.55562	8.96599e-13	(M=2) PTHR13832//PTHR13832:SF357 - PROTEIN PHOSPHATASE 2C
Glyma.05G212300	30.8389	110.657	3.58823	1.97898e-15	(M=4) PTHR31087:SF14 - PROTEIN LURP-ONE-RELATED 17
Glyma.07G212700	10.1316	37.2801	3.6796	1.31662e-07	(M=21) 1.14.13.93 - (+)-abscisic acid 8'-hydroxylase / ABA 8'-hydroxylase
Glyma.06G224200	4.32871	17.5448	4.05314	3.85683e-05	(M=4) PTHR35742:SF1 - THYLAKOID LUMENAL 16.5 KDA PROTEIN, CHLOROPLASTIC
Glyma.08G217900	20.9753	75.99	3.62283	1.86709e-15	(M=3) PTHR12663//PTHR12663:SF5 - ANDROGEN INDUCED INHIBITOR OF PROLIFERATION AS3 / PDS5-RELATED
Glyma.09G128300	136.311	479.564	3.51817	9.04718e-16	(M=1) PTHR11926//PTHR11926:SF200 - GLUCOSYL/GLUCURONOSYL TRANSFERASES
Glyma.11G122600	12.0616	46.8294	3.88252	9.84108e-06	(M=6) PF05562 - Cold acclimation protein WCOR413 (WCOR413)
Glyma.13G206300	21.7948	79.2099	3.63435	1.86458e-13	(M=2306) 2.7.11.1 - Non-specific serine/threonine protein kinase / Threonine-specific protein kinase
Glyma.18G086900	118.223	405.585	3.43068	5.86351e-51	(M=29) PTHR23155//PTHR23155:SF603 - LEUCINE-RICH REPEAT-CONTAINING PROTEIN
Glyma.13G294100	361.913	1222.68	3.37837	1.4405e-71	(M=4) PTHR27000:SF215 - RECEPTOR-LIKE PROTEIN KINASE 5
Glyma.07G023000	5.56086	22.4493	4.03702	6.26618e-06	(M=1) PF01075 - Glycosyltransferase family 9 (heptosyltransferase) (Glyco_transf_9)
Glyma.01G040600	20.3236	73.2623	3.6048	2.44603e-11	(M=7) PTHR24078:SF317 - DNAJ HEAT SHOCK PROTEIN-RELATED
Glyma.U007900	23.0654	80.1796	3.47619	4.28624e-15	(M=1) PF00560//PF05686//PF08263 - Leucine Rich Repeat (LRR_1) // Glycosyl transferase family 90 (Glyco_transf_90) // Leucine rich repeat N-terminal domain (LRRNT_2)
Glyma.09G034300	9.84816	37.1956	3.77691	2.49726e-08	(M=4) PTHR31221:SF13 - WRKY TRANSCRIPTION FACTOR 48-RELATED
Glyma.02G217500	4.34768	20.587	4.73518	0.000438478	(M=6) PTHR31066:SF2 - GB
Glyma.02G296500	67.2659	230.436	3.42575	8.59744e-33	(M=4) PTHR13903//PTHR13903:SF5 - PIRIN-RELATED
Glyma.18G086600	126.79	435.353	3.43365	1.23906e-47	(M=29) PTHR23155//PTHR23155:SF603 - LEUCINE-RICH REPEAT-CONTAINING PROTEIN
Glyma.05G149800	45.1684	155.869	3.45084	5.04649e-22	(M=3) PTHR11413:SF38 - CYSTEINE PROTEINASE INHIBITOR 2
Glyma.16G207500	12.5924	46.0847	3.65971	3.787e-09	(M=3) PTHR31235:SF22 - PEROXIDASE 47
Glyma.19G016100	117.373	470.306	4.00694	7.73528e-06	(M=2) PTHR13778:SF7 - GALACTURONOSYLTRANSFERASE-LIKE 8-RELATED
Glyma.06G165700	76.2195	261.846	3.43541	9.29398e-31	(M=4) PTHR12565:SF90 - TRANSCRIPTION FACTOR BHLH137
Glyma.01G099800	436.274	1480.85	3.39431	4.13751e-48	(M=4) 1.2.1.41//2.7.2.11 - Glutamate-5-semialdehyde dehydrogenase / Glutamyl-gamma-semialdehyde dehydrogenase // Glutamate 5-kinase / Gamma-glutamyl kinase
Glyma.16G219500	282.215	993.17	3.51919	1.62356e-14	(M=10) PTHR11732:SF239 - ALDO/KETO REDUCTASE-RELATED
Glyma.06G022500	17.9378	88.3639	4.92613	0.000555208	(M=5) PTHR10795//PTHR10795:SF328 - PROPROTEIN CONVERTASE SUBTILISIN/KEXIN
Glyma.07G130800	35.1266	119.895	3.41324	1.09722e-16	(M=1) PTHR11972:SF54 - RESPIRATORY BURST OXIDASE HOMOLOG PROTEIN H-RELATED
Glyma.02G282500	144.637	499.193	3.45135	2.65035e-18	(M=4) PTHR31407:SF6 - OXYGEN-EVOLVING ENHANCER PROTEIN 2-1, CHLOROPLASTIC-RELATED
Glyma.17G100900	28.504	97.52	3.42127	9.93941e-17
Glyma.04G208500	142.849	484.267	3.39006	1.4866e-53	(M=2) PTHR23421:SF67 - BETA-GALACTOSIDASE 10
Glyma.08G210100	2.40474	12.638	5.25545	0.000668489
Glyma.07G201300	176.508	605.249	3.42901	2.50026e-20	(M=2) PTHR11132//PTHR11132:SF102 - SOLUTE CARRIER FAMILY 35
Glyma.10G210500	547.066	1901.78	3.47632	1.04765e-17	(M=4) PTHR10071:SF194 - GATA TRANSCRIPTION FACTOR 8
Glyma.01G147600	10.0417	37.3558	3.72007	7.18309e-08	(M=354) PF00847 - AP2 domain (AP2)
Glyma.12G189300	28.1751	99.8286	3.54315	3.623e-16	(M=4) PTHR33155:SF3 - PROTEIN FAF-LIKE, CHLOROPLASTIC-RELATED
Glyma.06G049200	73.5901	246.791	3.35359	1.85532e-41	(M=354) PF00847 - AP2 domain (AP2)
Glyma.18G003000	381.214	1294.74	3.39635	4.2428e-32	(M=4) PTHR27001:SF172 - GENOMIC DNA, CHROMOSOME 3, P1 CLONE: MYM9
Glyma.05G223000	14.1132	55.0746	3.90234	1.25438e-06	(M=4) PTHR11751:SF418 - 1-AMINOCYCLOPROPANE-1-CARBOXYLATE SYNTHASE 7
Glyma.12G149100	63.4997	256.337	4.03683	2.093e-05	(M=4) PTHR31719:SF34 - NAC DOMAIN-CONTAINING PROTEIN 19-RELATED
Glyma.04G040900	118.759	405.023	3.41047	5.30388e-18	(M=4) PTHR24326:SF263 - WUSCHEL-RELATED HOMEOBOX 4
Glyma.12G085900	23.9536	84.0657	3.50952	1.79419e-13	(M=2) PTHR23029:SF43 - DBJ
Glyma.13G360000	260.058	896.769	3.44834	1.84988e-17	(M=4) PTHR11814:SF85 - SULFATE TRANSPORTER 3.4-RELATED
Glyma.03G201200	38.3832	134.936	3.51549	4.3366e-22	(M=17) PTHR31415:SF4 - HARPIN-INDUCED PROTEIN-LIKE-RELATED
Glyma.11G097300	942.685	3173.65	3.3666	2.12743e-60	(M=2) PTHR11709:SF64 - MULTI-COPPER OXIDASE TYPE I FAMILY PROTEIN-RELATED
Glyma.01G125900	190.852	658.429	3.44995	1.70966e-18	(M=9) PTHR19317:SF9 - PRA1 FAMILY PROTEIN B1-RELATED
Glyma.07G173100	43.9338	149.912	3.41223	2.80313e-26	(M=6) PTHR27001:SF164 - RECEPTOR PROTEIN KINASE TMK1-RELATED
Glyma.18G066500	62.6133	213.605	3.41151	7.54151e-27	(M=7) PF13432 - Tetratricopeptide repeat (TPR_16)
Glyma.03G149700	5.60429	21.9466	3.91604	6.75469e-05	(M=3) PTHR21321:SF4 - EXOSOME COMPLEX COMPONENT RRP4
Glyma.08G078500	141.33	477.74	3.38031	1.28243e-21	(M=25) PF04852 - Protein of unknown function (DUF640) (DUF640)
Glyma.13G286800	5.25269	21.5764	4.10769	2.69753e-05	(M=11) PF09353 - Domain of unknown function (DUF1995) (DUF1995)
Glyma.05G097800	11.1912	39.0824	3.49224	7.18445e-08	(M=2) PTHR13847:SF150 - OXIDOREDUCTASE TDA3-RELATED
Glyma.13G069400	129.97	457.405	3.51933	2.22735e-11	(M=5) PTHR31517:SF11 - PEROXIDASE 31-RELATED
Glyma.01G224800	161.552	545.039	3.37376	5.43291e-27	(M=185) PF03106 - WRKY DNA -binding domain (WRKY)
Glyma.06G036900	39.465	134.278	3.40246	5.9693e-15	(M=19) PF04759 - Protein of unknown function, DUF617 (DUF617)
Glyma.09G155700	3.2602	14.3722	4.40838	0.000223877	(M=4) PTHR33414:SF2 - PLASTID MOVEMENT IMPAIRED1
Glyma.19G052600	2.79043	14.0965	5.05175	0.00090734
Glyma.03G233200	2.35699	11.3934	4.83388	0.00097459
Glyma.20G088900	4.09216	17.6878	4.32237	5.73284e-05	(M=7) PTHR14155//PTHR14155:SF178 - RING FINGER DOMAIN-CONTAINING
Glyma.06G049400	283.261	958.219	3.38281	4.9224e-26	(M=3) PTHR32044:SF7 - XYLOGLUCAN GLYCOSYLTRANSFERASE 12-RELATED
Glyma.13G221700	96.8176	324.447	3.35112	5.09525e-22
Glyma.15G036100	114.432	397.586	3.47443	3.5546e-14	(M=3) PTHR22763//PTHR22763:SF40 - RING ZINC FINGER PROTEIN
Glyma.19G026800	2.19169	10.3955	4.74314	0.000564791	(M=2) PF12204 - Domain of unknown function (DUF3598) (DUF3598)
Glyma.15G150500	16.677	68.0234	4.07888	3.26574e-05
Glyma.09G087400	92.486	320.479	3.46516	5.2198e-13	(M=12) PTHR23500:SF149 - INOSITOL TRANSPORTER 4-RELATED
Glyma.14G098700	72.0015	241.294	3.35123	4.15912e-33
Glyma.14G087500	345.187	1176.75	3.40903	3.93071e-18	(M=8) PTHR10795//PTHR10795:SF388 - PROPROTEIN CONVERTASE SUBTILISIN/KEXIN
Glyma.18G029300	651.72	2227.91	3.4185	7.40586e-19	(M=4) PF07014 - Hs1pro-1 protein C-terminus (Hs1pro-1_C)
Glyma.18G294600	57.898	197.336	3.40834	1.65923e-14	(M=37) PF14380 - Wall-associated receptor kinase C-terminal (WAK_assoc)
Glyma.15G102000	55.032	186.946	3.39704	1.83064e-28	(M=4) PTHR20852:SF53 - GLUTAMINE SYNTHETASE, CHLOROPLASTIC/MITOCHONDRIAL
Glyma.04G202500	5.19204	19.2553	3.70863	3.10873e-05
Glyma.06G107800	111.693	390.341	3.49478	3.88849e-12	(M=5) PTHR11680:SF7 - SERINE HYDROXYMETHYLTRANSFERASE 6-RELATED
Glyma.15G194600	144.51	479.294	3.31668	6.56961e-30	(M=12) PTHR23500:SF149 - INOSITOL TRANSPORTER 4-RELATED
Glyma.09G138100	1306.66	4386.6	3.35711	9.7894e-31	(M=3) 6.2.1.8 - Oxalate--CoA ligase / Oxalyl-CoA synthetase
Glyma.16G038000	2.99464	12.8104	4.27777	0.000352995
Glyma.16G026400	225.154	748.426	3.32405	2.50323e-83	(M=185) PF03106 - WRKY DNA -binding domain (WRKY)
Glyma.12G054100	118.217	398.142	3.36788	2.55905e-31	(M=26) PTHR10353//PTHR10353:SF81 - GLYCOSYL HYDROLASE
Glyma.07G086300	7.74034	28.6457	3.70083	2.1491e-05	(M=3) PTHR10015:SF187 - HEAT STRESS TRANSCRIPTION FACTOR C-1
Glyma.20G211000	31.0295	116.536	3.75565	4.87913e-06	(M=22) PF04674 - Phosphate-induced protein 1 conserved region (Phi_1)
Glyma.13G183000	88.9311	298.207	3.35324	2.73177e-36	(M=3) 1.10.3.1//1.14.18.1 - Catechol oxidase / Tyrosinase // Tyrosinase / Tyrosine-dopa oxidase
Glyma.06G039700	27.894	92.9851	3.33351	3.87102e-15	(M=2) PTHR21649//PTHR21649:SF23 - CHLOROPHYLL A/B BINDING PROTEIN
Glyma.05G029900	3.26306	13.8715	4.25106	0.000436606	(M=3) PTHR11654:SF184 - PROTEIN NRT1/ PTR FAMILY 4.7
Glyma.20G127300	203.203	682.318	3.35781	5.8204e-24	(M=3) PTHR27000:SF170 - LEUCINE-RICH REPEAT-CONTAINING PROTEIN
Glyma.05G147600	7.41099	27.6612	3.73246	1.98229e-05	(M=20) PF04669 - Polysaccharide biosynthesis (Polysacc_synt_4)
Glyma.01G110400	17.2032	61.1952	3.55719	1.27485e-08	(M=9) KOG0753 - Mitochondrial fatty acid anion carrier protein/Uncoupling protein
Glyma.15G122200	17.6825	61.0518	3.45266	4.4809e-09	(M=2) PTHR22814//PTHR22814:SF157 - COPPER TRANSPORT PROTEIN ATOX1-RELATED
Glyma.01G021900	10.4463	36.574	3.50113	1.58729e-08	(M=8) PTHR11926//PTHR11926:SF220 - GLUCOSYL/GLUCURONOSYL TRANSFERASES
Glyma.02G142600	166.282	574.037	3.45219	7.41008e-14	(M=98) PF02309 - AUX/IAA family (AUX_IAA)
Glyma.13G326800	888.649	3006.6	3.38333	5.82165e-20	(M=74) PF01344 - Kelch motif (Kelch_1)
Glyma.07G247500	113.584	407.922	3.59137	2.0003e-08	(M=2) PTHR33136:SF13 - PROTEIN RALF-LIKE 22
Glyma.13G227700	35.8416	125.147	3.49168	1.50025e-09	(M=3) PTHR27000:SF131 - RECEPTOR LIKE PROTEIN 55
Glyma.08G334500	53.3362	175.154	3.28396	2.18579e-24
Glyma.02G022200	33.0165	113.705	3.44388	1.53192e-09	(M=5) PTHR11654:SF98 - PROTEIN NRT1/ PTR FAMILY 4.5-RELATED
Glyma.13G156700	108.282	359.717	3.32204	4.18594e-25
Glyma.14G088900	80.3349	274.85	3.4213	9.9389e-14	(M=4) PTHR23315:SF64 - ARM REPEAT SUPERFAMILY PROTEIN-RELATED
Glyma.15G108500	10.3269	41.6633	4.03443	0.000111924
Glyma.12G096500	4.75546	20.2163	4.25117	8.89409e-05	(M=10) PTHR33264:SF5 - EXPRESSED PROTEIN-RELATED
Glyma.10G253100	114.396	374.484	3.27356	1.6739e-53	(M=31) PTHR27002:SF122 - CYSTEINE-RICH RECEPTOR-LIKE PROTEIN KINASE 28-RELATED
Glyma.14G082200	295.78	1004.83	3.39721	1.37463e-15	(M=4) PTHR13832:SF25 - PROTEIN PHOSPHATASE 2C 12-RELATED
Glyma.13G117000	51.3348	172.256	3.35554	4.99635e-21	(M=12) PTHR21562:SF5 - PECTINACETYLESTERASE FAMILY PROTEIN
Glyma.10G238800	3.04268	12.8862	4.23516	0.000503365	(M=5) 1.17.1.8 - 4-hydroxy-tetrahydrodipicolinate reductase / Dihydrodipicolinate reductase
Glyma.12G010100	96.1567	336.283	3.49724	2.24081e-10	(M=8) PTHR11802:SF66 - SERINE CARBOXYPEPTIDASE-LIKE 36-RELATED
Glyma.13G033900	292.083	954.939	3.26941	1.90731e-60	(M=79) 3.1.4.46 - Glycerophosphodiester phosphodiesterase / Glycerophosphoryl diester phosphodiesterase
Glyma.05G022900	104.849	374.161	3.56859	3.86507e-08	(M=1) PTHR34939:SF1 - PHOTOSYSTEM I REACTION CENTER SUBUNIT III, CHLOROPLASTIC
Glyma.05G042600	5.45258	19.7297	3.61842	6.72584e-05	(M=172) KOG0156 - Cytochrome P450 CYP2 subfamily
Glyma.04G249700	80.2235	315.452	3.93217	4.35849e-05	(M=2) PTHR14154:SF10 - PHOTOSYSTEM II 22 KDA PROTEIN, CHLOROPLASTIC
Glyma.19G002400	44.4574	154.46	3.47434	1.94379e-11	(M=3) 3.5.1.94 - Gamma-glutamyl-gamma-aminobutyrate hydrolase / Gamma-glutamyl-GABA hydrolase
Glyma.20G091300	293.967	962.099	3.27282	4.94112e-57	(M=2) PTHR21659:SF19 - HYDROPHOBIC PROTEIN RCI2B
Glyma.18G137500	203.104	837.912	4.12552	0.000147033	(M=1) PTHR31062:SF25 - XYLOGLUCAN ENDOTRANSGLUCOSYLASE/HYDROLASE PROTEIN 33-RELATED
Glyma.05G168400	268.201	878.041	3.27382	2.66475e-49	(M=6) PTHR19370:SF120 - FERREDOXIN-1, CHLOROPLASTIC-RELATED
Glyma.18G185400	87.8064	291.667	3.3217	1.82e-40	(M=2) PTHR27007:SF13 - L-TYPE LECTIN-DOMAIN CONTAINING RECEPTOR KINASE IV.1-RELATED
Glyma.13G165300	66.3642	226.127	3.40737	2.29669e-12	(M=5) PTHR13832//PTHR13832:SF299 - PROTEIN PHOSPHATASE 2C
Glyma.02G153500	38.9871	128.581	3.29803	2.43016e-17	(M=4) PTHR32370:SF30 - BTB/POZ DOMAIN-CONTAINING PROTEIN SETH6
Glyma.02G088700	66.2984	229.565	3.46261	9.76597e-11	(M=3) PTHR27005:SF13 - PROTEIN KINASE-LIKE PROTEIN-RELATED
Glyma.06G079500	145.104	490.241	3.37855	2.00516e-14	(M=22) PF04654 - Protein of unknown function, DUF599 (DUF599)
Glyma.16G145800	23.1927	78.23	3.37305	1.19734e-09	(M=2) PTHR21649:SF7 - CHLOROPHYLL A-B BINDING PROTEIN 6, CHLOROPLASTIC
Glyma.20G082500	215.009	728.909	3.39014	1.15856e-14
Glyma.17G243100	272.896	910.823	3.33762	2.36783e-20	(M=4) PTHR13832:SF25 - PROTEIN PHOSPHATASE 2C 12-RELATED
Glyma.06G087800	364.924	1193.72	3.27114	1.80815e-71	(M=2) PTHR23406:SF31 - NADP-DEPENDENT MALIC ENZYME 2-RELATED
Glyma.06G182500	28.018	95.2185	3.39847	2.28916e-12	(M=26) PF07816 - Protein of unknown function (DUF1645) (DUF1645)
Glyma.01G014000	221.864	725.452	3.26981	1.35522e-78	(M=2) 2.4.1.12//2.4.2.24 - Cellulose synthase (UDP-forming) / UDP-glucose-cellulose glucosyltransferase
Glyma.13G115400	60.5484	196.706	3.24874	3.00701e-24	(M=6) PTHR31707:SF10 - PECTINESTERASE/PECTINESTERASE INHIBITOR 32-RELATED
Glyma.01G060300	35.8693	118.691	3.30898	2.77957e-20	(M=4) PF16136 - Putative nuclear localisation signal (NINJA_B)
Glyma.08G281600	425.159	1901.92	4.47344	0.000607883	(M=3) PTHR36321:SF1 - CLASSICAL ARABINOGALACTAN PROTEIN 10-RELATED
Glyma.05G036200	26.3838	86.6101	3.2827	2.22667e-13
Glyma.13G215000	943.622	3071.43	3.25494	4.80473e-92	(M=2) PTHR31352:SF3 - INACTIVE BETA-AMYLASE 9
Glyma.14G067000	323.655	1067.67	3.29878	5.47543e-24	(M=3) PTHR32429:SF12 - RIBULOSE BISPHOSPHATE CARBOXYLASE/OXYGENASE ACTIVASE, CHLOROPLASTIC
Glyma.04G101000	247.212	804.112	3.25272	1.26382e-41	(M=6) PTHR24365:SF368 - OUTER ARM DYNEIN LIGHT CHAIN 1 PROTEIN
Glyma.12G054500	105.861	359.117	3.39236	1.93292e-11	(M=26) PTHR10353//PTHR10353:SF81 - GLYCOSYL HYDROLASE
Glyma.07G149600	29.4476	100.194	3.40244	1.13949e-10	(M=6) PTHR31503:SF1 - VACUOLAR CATION/PROTON EXCHANGER 1-RELATED
Glyma.10G129100	10.2456	36.4011	3.55285	7.99405e-06
Glyma.05G175000	173.138	608.577	3.51499	5.25672e-09	(M=8) 2.4.1.144 - Beta-1,4-mannosyl-glycoprotein 4-beta-N-acetylglucosaminyltransferase / acetylglucosaminyltransferase III
Glyma.05G227100	22.3244	82.9252	3.71455	8.6982e-06	(M=2) PTHR13832//PTHR13832:SF357 - PROTEIN PHOSPHATASE 2C
Glyma.02G282100	16.5468	60.7792	3.67318	1.91935e-05	(M=7) PTHR12565:SF86 - TRANSCRIPTION FACTOR PIF4-RELATED
Glyma.10G148700	50.7853	172.694	3.40048	1.00416e-19	(M=19) PF07887 - Calmodulin binding protein-like (Calmodulin_bind)
Glyma.08G161500	317.75	1043.8	3.28498	1.45831e-30	(M=2) PTHR13140:SF270 - MYOSIN-12
Glyma.05G162800	18.3107	65.96	3.60226	1.62644e-06	(M=5) PTHR27006:SF3 - LRR RECEPTOR-LIKE SERINE/THREONINE-PROTEIN KINASE RFK1-RELATED
Glyma.16G017100	93.5246	308.684	3.30056	4.83383e-20	(M=4) PTHR31140:SF4 - B3 DOMAIN-CONTAINING TRANSCRIPTION FACTOR NGA1-RELATED
Glyma.16G217900	79.0836	257.105	3.25106	2.37516e-27	(M=19) 3.2.1.2 - Beta-amylase / Saccharogen amylase
Glyma.02G024200	520.25	1679.03	3.22736	4.0276e-100	(M=4) PTHR31205:SF2 - ACTIN CROSS-LINKING PROTEIN
Glyma.09G196700	5.88938	24.4726	4.15538	0.000241961	(M=6) PTHR14155//PTHR14155:SF187 - RING FINGER DOMAIN-CONTAINING
Glyma.03G181500	5.39123	20.6154	3.82388	0.000466816
Glyma.02G195400	307.711	1020.68	3.31699	2.62478e-22	(M=6) PTHR19957:SF69 - SYNTAXIN-121-RELATED
Glyma.20G214000	4.67257	18.7252	4.00747	3.13075e-05	(M=1) PTHR10992:SF752 - ALPHA/BETA-HYDROLASE-LIKE PROTEIN
Glyma.13G297400	51.5302	172.581	3.34913	3.37597e-12
Glyma.01G185800	743.947	2435.93	3.27433	1.33714e-29	(M=4) PTHR10015:SF166 - HEAT STRESS TRANSCRIPTION FACTOR B-1
Glyma.13G090600	120.094	392.303	3.26665	4.32838e-19
Glyma.02G088400	6.60859	26.0155	3.93662	0.000211205	(M=5) PTHR10791:SF52 - BIDIRECTIONAL SUGAR TRANSPORTER SWEET9
Glyma.20G211700	156.165	505.778	3.23875	1.53381e-42	(M=35) PTHR23050 - CALCIUM BINDING PROTEIN
Glyma.18G294800	211.232	695.444	3.29232	2.32362e-21	(M=3) PTHR27005:SF13 - PROTEIN KINASE-LIKE PROTEIN-RELATED
Glyma.15G027100	10.2839	37.6166	3.65782	6.35976e-06	(M=2) PTHR11062:SF94 - GLYCOSYLTRANSFERASE FAMILY PROTEIN 64
Glyma.02G280100	47.9875	161.589	3.3673	2.53502e-18	(M=81) PF14009 - Domain of unknown function (DUF4228) (DUF4228)
Glyma.16G143400	6.41442	25.6566	3.99983	3.00384e-05	(M=81) PF14009 - Domain of unknown function (DUF4228) (DUF4228)
Glyma.17G008200	108.988	352.459	3.23392	3.03677e-29	(M=20) PF00646//PF07734 - F-box domain (F-box) // F-box associated (FBA_1)
Glyma.12G206700	62.9863	212.387	3.37195	4.51018e-18
Glyma.03G182200	5.92291	21.1611	3.57276	1.01869e-05	(M=2) PTHR10741:SF2 - TRANSLIN
Glyma.13G236500	487.596	1627.87	3.33856	2.29514e-15	(M=354) PF00847 - AP2 domain (AP2)
Glyma.02G159200	9.53295	34.956	3.66686	5.3118e-07	(M=68) KOG0725 - Reductases with broad range of substrate specificities
Glyma.15G192000	57.6196	185.519	3.21972	9.15835e-31	(M=4) PTHR31747:SF3 - PROTEIN LSD1
Glyma.15G177100	392.308	1268.48	3.23337	4.85735e-81	(M=83) PF10250 - GDP-fucose protein O-fucosyltransferase (O-FucT)
Glyma.07G023700	40.0141	129.209	3.22908	2.87073e-17	(M=2) PTHR10366//PTHR10366:SF404 - NAD DEPENDENT EPIMERASE/DEHYDRATASE
Glyma.19G193100	103.429	341.383	3.30064	1.53155e-26	(M=4) PTHR24351:SF92 - PROTEIN KINASE-RELATED
Glyma.19G233900	434.356	1408.04	3.24167	6.10243e-43	(M=4) PTHR11972:SF57 - RESPIRATORY BURST OXIDASE HOMOLOG PROTEIN B
Glyma.13G266900	6.90156	25.8393	3.74398	9.94097e-06
Glyma.15G225300	56.496	182.87	3.23687	7.00967e-24	(M=6) PTHR10641:SF475 - MYB TRANSCRIPTION FACTOR-RELATED
Glyma.06G160200	604.745	1958.68	3.23886	8.73072e-33	(M=8) PTHR23324:SF48 - PATELLIN-3-RELATED
Glyma.02G250200	266.057	871.083	3.27404	1.04866e-18	(M=5) PTHR13832:SF219 - PROTEIN PHOSPHATASE 2C 3-RELATED
Glyma.15G274600	217.369	712.446	3.27759	1.19102e-25	(M=4) PTHR11206:SF156 - MATE EFFLUX FAMILY PROTEIN FRD3
Glyma.08G030100	88.3308	297.485	3.36785	2.35224e-11	(M=4) PTHR11751:SF418 - 1-AMINOCYCLOPROPANE-1-CARBOXYLATE SYNTHASE 7
Glyma.15G173000	17.309	58.4542	3.3771	1.06123e-10	(M=4) KOG2895 - Uncharacterized conserved protein
Glyma.09G280700	17.8826	59.1107	3.30549	1.79393e-09	(M=7) PTHR13832:SF199 - PROTEIN PHOSPHATASE 2C 65-RELATED
Glyma.13G274100	49.2282	173.407	3.52251	7.88756e-08	(M=354) PF00847 - AP2 domain (AP2)
Glyma.06G295400	259.08	859.91	3.31909	8.30258e-16
Glyma.20G115900	48.9979	163.2	3.33076	4.23924e-20
Glyma.05G225300	7.49528	26.524	3.53876	3.09623e-06	(M=4) PTHR27000:SF4 - EXTENSIN-LIKE PROTEIN-RELATED
Glyma.02G206300	39.6382	131.179	3.3094	1.94969e-14	(M=88) PF00069//PF00560//PF08263//PF13855 - Protein kinase domain (Pkinase) // Leucine Rich Repeat (LRR_1) // Leucine rich repeat N-terminal domain (LRRNT_2) // Leucine rich repeat (LRR_8)
Glyma.06G093400	43.2996	144.028	3.32632	1.76031e-11	(M=4) PTHR31100:SF1 - AT-HOOK MOTIF NUCLEAR LOCALIZED PROTEIN 17-RELATED
Glyma.05G156600	23.7211	82.3019	3.46956	1.21892e-09	(M=3) PTHR31250:SF4 - CALMODULIN-BINDING FAMILY PROTEIN-RELATED
Glyma.02G009500	134.069	428.539	3.1964	4.00591e-30	(M=4) PTHR33669:SF1 - PROTEIN NIM1-INTERACTING 1
Glyma.15G171000	563.59	1805.02	3.20271	1.04525e-84	(M=6) PTHR31250:SF13 - CALMODULIN-BINDING PROTEIN
Glyma.18G287000	213.179	703.315	3.29917	6.90576e-17	(M=19) PTHR23155:SF402 - DISEASE RESISTANCE PROTEIN RPP13-RELATED
Glyma.19G141100	277.94	928.484	3.34059	1.55945e-11	(M=40) PF03763 - Remorin, C-terminal region (Remorin_C)
Glyma.20G118200	5.11006	20.2607	3.96486	0.000193185	(M=32) PF07714//PF08263 - Protein tyrosine kinase (Pkinase_Tyr) // Leucine rich repeat N-terminal domain (LRRNT_2)
Glyma.12G199300	2.87075	11.7136	4.08033	0.000702996	(M=4) PTHR10177:SF188 - CYCLIN-D6-1-RELATED
Glyma.04G003600	14.0756	47.0123	3.33998	4.62167e-09	(M=20) KOG1100 - Predicted E3 ubiquitin ligase
Glyma.06G047800	37.8536	123.122	3.25259	1.82994e-14	(M=8) PTHR22849:SF6 - U-BOX DOMAIN-CONTAINING PROTEIN 30-RELATED
Glyma.04G077300	201.67	641.353	3.18021	1.92354e-37	(M=2) PTHR12192//PTHR12192:SF10 - CATION TRANSPORT PROTEIN CHAC-RELATED
Glyma.07G129100	11.8489	41.2586	3.48204	5.95624e-09	(M=2) PTHR32191:SF0 - TETRASPANIN-2
Glyma.20G210800	21.0673	70.9661	3.36854	8.23455e-12	(M=3) PTHR24343:SF102 - CBL-INTERACTING SERINE/THREONINE-PROTEIN KINASE 7
Glyma.12G022700	179.678	583.248	3.24607	4.95097e-21	(M=2) PTHR31989:SF2 - NAC DOMAIN CONTAINING PROTEIN 36
Glyma.13G069200	110.632	351.953	3.1813	4.72232e-49	(M=2) PTHR14677:SF2 - AN1-TYPE ZINC FINGER PROTEIN 1
Glyma.04G132400	6.58865	23.5665	3.57683	2.88442e-05	(M=2) PTHR35753:SF1 - PROLINE-RICH FAMILY PROTEIN
Glyma.02G249600	255.721	828.399	3.23946	1.2055e-18	(M=3) PTHR32429:SF12 - RIBULOSE BISPHOSPHATE CARBOXYLASE/OXYGENASE ACTIVASE, CHLOROPLASTIC
Glyma.08G013100	24.8025	82.1253	3.31118	1.12976e-10	(M=35) PF04525 - LURP-one-related (LOR)
Glyma.08G039400	273.016	915.332	3.35267	8.26587e-11	(M=565) PF08263 - Leucine rich repeat N-terminal domain (LRRNT_2)
Glyma.09G250800	126.574	423.545	3.34622	6.16209e-10	(M=2) PTHR34803:SF2 - PHOTOSYSTEM I REACTION CENTER SUBUNIT XI, CHLOROPLASTIC
Glyma.02G228000	14.0348	49.0231	3.49297	1.21017e-08	(M=5) PTHR32285:SF14 - PROTEIN PMR5-RELATED
Glyma.13G206500	40.8678	140.555	3.43925	1.34542e-07	(M=4) 3.5.4.4 - Adenosine deaminase / Adenosine aminohydrolase
Glyma.05G230200	12.0055	43.5352	3.62626	6.68823e-05	(M=5) PTHR10460//PTHR10460:SF11 - ABL INTERACTOR
Glyma.20G018200	14.2572	49.7937	3.49252	1.02785e-06	(M=4) PTHR32227:SF85 - GLYCOSYL HYDROLASES FAMILY PROTEIN
Glyma.03G201000	605.746	1977.89	3.26521	1.2388e-17	(M=17) PTHR31415:SF4 - HARPIN-INDUCED PROTEIN-LIKE-RELATED
Glyma.04G178500	212.459	687.674	3.23673	6.885e-23
Glyma.02G179200	16.3351	56.6334	3.46698	2.53598e-07	(M=9) PTHR22950:SF269 - EXPRESSED PROTEIN
Glyma.10G166600	38.9127	128.254	3.29595	1.217e-12	(M=3) PTHR24349:SF76 - PHOSPHOENOLPYRUVATE CARBOXYLASE KINASE 1-RELATED
Glyma.15G114100	20.776	68.7517	3.30919	1.55466e-11	(M=91) PF02298 - Plastocyanin-like domain (Cu_bind_like)
Glyma.02G294000	343.187	1089.75	3.17539	1.28367e-68	(M=1) PTHR32227:SF102 - O-GLYCOSYL HYDROLASES FAMILY 17 PROTEIN
Glyma.18G202400	47.7367	155.321	3.2537	3.08336e-19	(M=4) PTHR10032:SF215 - TRIHELIX TRANSCRIPTION FACTOR GT-3A-RELATED
Glyma.02G202500	137.475	492.834	3.5849	5.59516e-06	(M=3) 1.2.1.9 - Glyceraldehyde-3-phosphate dehydrogenase (NADP(+)) / Triosephosphate dehydrogenase
Glyma.05G183600	10.0063	33.8813	3.38601	1.86215e-06	(M=2) PTHR33471:SF5 - EXPRESSED PROTEIN
Glyma.05G175700	70.5441	224.151	3.17746	1.52747e-25
Glyma.08G259000	139.252	443.76	3.18674	2.39264e-36	(M=19) PTHR23155:SF402 - DISEASE RESISTANCE PROTEIN RPP13-RELATED
Glyma.09G227500	88.174	276.367	3.13433	4.51935e-40	(M=4) PTHR10742:SF273 - POLYAMINE OXIDASE 1
Glyma.11G146900	28.2065	91.5289	3.24496	1.94581e-14	(M=23) 2.7.1.107 - Diacylglycerol kinase (ATP) / Diglyceride kinase
Glyma.08G069500	3.2747	13.912	4.24833	0.0005531
Glyma.13G336500	11.9694	40.5176	3.38509	1.64846e-08	(M=2) PTHR21596//PTHR21596:SF23 - RIBONUCLEASE P SUBUNIT P38
Glyma.18G144100	33.3946	110.067	3.29595	1.59346e-09	(M=2) PTHR11101 - PHOSPHATE TRANSPORTER
Glyma.09G188600	865.279	2780.96	3.21395	1.45816e-19	(M=11) PTHR24420//PTHR24420:SF665 - LEUCINE-RICH REPEAT RECEPTOR-LIKE PROTEIN KINASE
Glyma.13G200800	37.8997	122.219	3.22481	9.1036e-16	(M=3) PTHR24078:SF219 - DNAJ HEAT SHOCK N-TERMINAL DOMAIN-CONTAINING PROTEIN
Glyma.13G360600	192.158	609.491	3.17182	2.58143e-25	(M=27) PF00646//PF01344 - F-box domain (F-box) // Kelch motif (Kelch_1)
Glyma.08G344600	5.39436	20.1751	3.74003	8.04527e-05
Glyma.01G189700	10.1824	35.0375	3.44099	1.45272e-06	(M=4) PTHR10177:SF216 - CYCLIN-D3-2-RELATED
Glyma.05G178200	592.019	1886.05	3.18579	6.26839e-25	(M=2) PTHR23335:SF0 - CALMODULIN-BINDING TRANSCRIPTION ACTIVATOR, ISOFORM F
Glyma.03G137900	883.333	3100.79	3.51032	1.77704e-06	(M=13) 2.4.1.82 - Galactinol--sucrose galactosyltransferase / Raffinose synthase
Glyma.20G150100	7.24624	25.3425	3.49733	7.2343e-06	(M=2) PTHR23418:SF4 - 1,2-DIHYDROXY-3-KETO-5-METHYLTHIOPENTENE DIOXYGENASE 4
Glyma.13G076900	1139.25	3649.93	3.2038	1.58428e-20	(M=5) PTHR11709:SF97 - ASCORBATE OXIDASE-LIKE PROTEIN-RELATED
Glyma.12G065900	142.932	445.459	3.11658	9.15738e-53	(M=12) PF06136 - Domain of unknown function (DUF966) (DUF966)
Glyma.16G015400	1392.96	4359.05	3.12933	1.74905e-110	(M=14) PF00560//PF07714//PF08263 - Leucine Rich Repeat (LRR_1) // Protein tyrosine kinase (Pkinase_Tyr) // Leucine rich repeat N-terminal domain (LRRNT_2)
Glyma.05G127000	26.4242	84.0966	3.18256	2.19258e-11
Glyma.14G199600	123.748	388.377	3.13846	1.37332e-31	(M=19) PTHR12542//PTHR12542:SF29 - EXOCYST COMPLEX PROTEIN EXO70
Glyma.18G269200	100.635	318.601	3.16591	2.22058e-23	(M=2) PTHR10992:SF872 - METHYLESTERASE 13, CHLOROPLASTIC-RELATED
Glyma.20G040600	123.229	387.012	3.14058	2.2859e-37	(M=1) PTHR31956:SF10 - NON-SPECIFIC PHOSPHOLIPASE C2
Glyma.08G189600	128.619	420.34	3.2681	1.53706e-12	(M=35) 1.13.11.58 - Linoleate 9S-lipoxygenase / Linoleate 9-lipoxygenase
Glyma.05G126300	7.35452	28.4356	3.86641	4.50853e-05	(M=70) PF03140 - Plant protein of unknown function (DUF247)
Glyma.19G064300	20.9598	69.9593	3.33778	1.17309e-09
Glyma.12G162700	32.3933	113.511	3.50414	2.2061e-06	(M=354) PF00847 - AP2 domain (AP2)
Glyma.06G011700	14.9565	49.9414	3.33912	5.0553e-08	(M=4) PTHR22572:SF111 - GLUCOSE-1-PHOSPHATE ADENYLYLTRANSFERASE LARGE SUBUNIT 3, CHLOROPLASTIC-RELATED
Glyma.06G138100	872.121	2742.55	3.14469	2.76733e-44	(M=10) PTHR31989:SF5 - F11O4.3-RELATED
Glyma.05G139500	91.7536	283.97	3.09492	2.84994e-36	(M=2306) 2.7.11.1 - Non-specific serine/threonine protein kinase / Threonine-specific protein kinase
Glyma.06G286600	58.528	194.313	3.32	7.9725e-10	(M=10) PTHR11746//PTHR11746:SF83 - O-METHYLTRANSFERASE
Glyma.17G163500	4.77191	16.8869	3.53881	0.000174276	(M=40) PF00651//PF03000 - BTB/POZ domain (BTB) // NPH3 family (NPH3)
Glyma.20G174800	45.5659	158.35	3.47518	4.27028e-06	(M=2) PTHR19241:SF225 - ABC TRANSPORTER G FAMILY MEMBER 25
Glyma.06G136000	93.8719	320.179	3.41081	1.29071e-07
Glyma.18G215900	35.2116	115.553	3.28168	3.17562e-09	(M=4) PTHR10438:SF240 - THIOREDOXIN H9
Glyma.12G094800	59.2538	189.989	3.20636	1.33164e-12	(M=2) PTHR11850:SF57 - HOMEOBOX PROTEIN CUP9-RELATED
Glyma.02G208000	963.003	3068.25	3.18613	3.54226e-20	(M=3) PTHR10366//PTHR10366:SF459 - NAD DEPENDENT EPIMERASE/DEHYDRATASE
Glyma.16G177900	857.207	2675.7	3.12141	1.60185e-48	(M=17) PTHR22814:SF129 - COPPER TRANSPORT FAMILY PROTEIN-RELATED
Glyma.08G058900	57.3694	180.996	3.15492	9.207e-21
Glyma.12G105000	20.0606	65.7485	3.27749	3.98959e-12
Glyma.01G106500	46.4355	145.238	3.12775	2.3382e-21
Glyma.14G004000	19.3867	62.8972	3.24435	1.64864e-09
Glyma.07G236000	565.793	1764.88	3.11931	2.96656e-49	(M=14) PF12899 - Alkaline and neutral invertase (Glyco_hydro_100)
Glyma.11G228800	25.6533	80.9714	3.15637	5.3579e-11	(M=2) PTHR21649:SF32 - CHLOROPHYLL A-B BINDING PROTEIN CP29.3, CHLOROPLASTIC
Glyma.04G078100	37.3485	120.176	3.2177	1.71462e-11	(M=22) PF04654 - Protein of unknown function, DUF599 (DUF599)
Glyma.10G045400	190.083	616.603	3.24386	1.7556e-13	(M=12) PTHR26374:SF198 - ZINC FINGER PROTEIN ZAT11
Glyma.14G098100	102.08	319.277	3.12771	2.83725e-23	(M=2) PTHR28039:SF3 - FATTY-ACID-BINDING PROTEIN 2
Glyma.13G255900	514.718	1599.63	3.10779	1.22425e-49	(M=4) PTHR11922:SF42 - CLASS I GLUTAMINE AMIDOTRANSFERASE DOMAIN-CONTAINING PROTEIN-RELATED
Glyma.13G102400	37.1264	122.879	3.30973	1.46477e-07	(M=6) PTHR15664 - C20ORF30 PROTEIN
Glyma.06G167900	15.8828	50.1097	3.15498	3.00346e-09	(M=2) PTHR12300//PTHR12300:SF58 - HVA22-LIKE PROTEINS
Glyma.01G037200	168.559	533.035	3.16232	1.0224e-20	(M=6) 3.4.24.23 - Matrilysin / Uterine metalloendopeptidase
Glyma.19G037900	59.4296	186.516	3.13844	2.82609e-15	(M=1) PTHR22952//PTHR22952:SF216 - CAMP-RESPONSE ELEMENT BINDING PROTEIN-RELATED
Glyma.06G046400	39.7156	125.877	3.16947	1.02045e-16	(M=2) PTHR22850:SF2 - COMPONENT OF GEMS PROTEIN 5
Glyma.15G213700	3.92093	14.0166	3.57482	0.000604056	(M=6) PF01453//PF07714//PF08276 - D-mannose binding lectin (B_lectin) // Protein tyrosine kinase (Pkinase_Tyr) // PAN-like domain (PAN_2)
Glyma.06G115900	2.43445	10.9629	4.50324	0.000945784
Glyma.13G147900	5.59411	20.7971	3.71769	2.71492e-05	(M=6) PTHR13678 - WILLIAMS-BEUREN SYNDROME CRITICAL REGION PROTEIN-RELATED
Glyma.18G121900	38.067	121.559	3.19329	9.39033e-15
Glyma.06G009300	9.16819	31.4364	3.42886	9.7597e-06
Glyma.17G126400	202.092	626.848	3.1018	2.91925e-38	(M=4) PTHR24413:SF75 - BTB/POZ AND TAZ DOMAIN-CONTAINING PROTEIN 2
Glyma.08G197500	4.39788	17.5201	3.98376	0.000439754
Glyma.07G041400	265.948	819.55	3.08162	2.38102e-69	(M=7) PTHR33077:SF13 - PROTEIN TIFY 10A-RELATED
Glyma.11G014300	4.99948	18.3971	3.6798	0.000142752	(M=21) PF02136 - Nuclear transport factor 2 (NTF2) domain (NTF2)
Glyma.13G143200	15.099	49.4117	3.27252	4.73886e-08	(M=6) PTHR31374:SF19 - F8A24.8 PROTEIN
Glyma.15G078500	13.0815	43.6091	3.33365	1.06256e-08
Glyma.11G050900	160.322	495.046	3.08782	1.48449e-38	(M=4) PTHR13832:SF362 - PROTEIN PHOSPHATASE 2C 63-RELATED
Glyma.13G092600	3.61235	13.4173	3.71429	0.000667918
Glyma.02G200500	32.962	106.32	3.22554	1.2573e-08	(M=4) PTHR31140:SF2 - B3 DOMAIN-CONTAINING TRANSCRIPTION FACTOR VAL3
Glyma.02G094900	20.6231	65.3962	3.17102	2.54561e-11	(M=2) PTHR31407:SF4 - PSBP-LIKE PROTEIN 1, CHLOROPLASTIC
Glyma.02G185100	7.3262	25.0221	3.41543	1.77115e-05	(M=2) PTHR31642:SF24 - HXXXD-TYPE ACYL-TRANSFERASE-LIKE PROTEIN
Glyma.03G177300	12.338	39.2794	3.18361	1.6889e-07	(M=4) PTHR12802:SF52 - PROTEIN REVEILLE 4-RELATED
Glyma.16G077400	87.6825	270.06	3.07998	3.34278e-24	(M=3) PTHR33265:SF8 - F5F19.20 PROTEIN
Glyma.11G188800	10.9195	36.5069	3.34327	3.03766e-07	(M=2) PTHR23029:SF43 - DBJ
Glyma.20G212900	41.7615	133.329	3.19263	1.64864e-09	(M=5) PTHR21649:SF16 - CHLOROPHYLL A-B BINDING PROTEIN CP26, CHLOROPLASTIC
Glyma.07G046800	840.352	2574.39	3.06346	2.09524e-86	(M=82) 2.7.10.2 - Non-specific protein-tyrosine kinase / Cytoplasmic protein tyrosine kinase
Glyma.04G056100	10.5355	35.4188	3.36185	7.27754e-07	(M=5) PF00122//PF00702 - E1-E2 ATPase (E1-E2_ATPase) // haloacid dehalogenase-like hydrolase (Hydrolase)
Glyma.11G250400	66.754	208.334	3.12092	4.49036e-16	(M=6) PF02301 - HORMA domain (HORMA)
Glyma.13G281600	80.8678	250.309	3.09529	8.22186e-22	(M=3) PTHR33098:SF10 - T28P6.11 PROTEIN
Glyma.11G052500	8.41041	28.7997	3.42429	4.61995e-06	(M=4) PTHR10177:SF216 - CYCLIN-D3-2-RELATED
Glyma.07G178100	51.253	173.069	3.37676	2.53015e-06	(M=8) PTHR34052:SF1 - AUXIN RESPONSE FACTOR 30-RELATED
Glyma.16G148600	25.574	80.5971	3.15153	7.8828e-12	(M=3) PTHR12629:SF11 - NUDIX HYDROLASE 12, MITOCHONDRIAL
Glyma.04G018600	27.6352	88.2722	3.1942	1.0795e-13
Glyma.08G140400	15.7962	49.9067	3.15942	4.31627e-09	(M=442) PF00067 - Cytochrome P450 (p450)
Glyma.05G233700	5.00896	18.341	3.66164	0.000195907	(M=6) PTHR31874:SF1 - CCT MOTIF FAMILY PROTEIN-RELATED
Glyma.15G247800	13.5246	43.0928	3.18626	1.33685e-07
Glyma.01G178800	36.0492	111.002	3.07918	1.19443e-15	(M=4) PTHR16201:SF43 - PQ-LOOP REPEAT FAMILY PROTEIN / TRANSMEMBRANE FAMILY PROTEIN
Glyma.14G086500	80.6437	259.626	3.21942	6.20868e-09	(M=2) PTHR10641//PTHR10641:SF644 - MYB-LIKE DNA-BINDING PROTEIN MYB
Glyma.17G117800	104.588	323.537	3.09344	5.19405e-40	(M=2306) 2.7.11.1 - Non-specific serine/threonine protein kinase / Threonine-specific protein kinase
Glyma.11G145100	25.8403	81.2694	3.14507	3.86606e-12	(M=4) PTHR31223:SF23 - CYTOKININ RIBOSIDE 5'-MONOPHOSPHATE PHOSPHORIBOHYDROLASE LOG1
Glyma.07G110000	22.4407	72.4156	3.22697	9.73648e-12	(M=3) PTHR31985:SF42 - ETHYLENE-RESPONSIVE TRANSCRIPTION FACTOR ERF034
Glyma.12G056800	28.3286	90.0211	3.17774	4.94918e-10	(M=2) PF03100 - CcmE (CcmE)
Glyma.17G104300	153.666	478.367	3.11302	9.6503e-16
Glyma.06G122400	5.39179	19.2187	3.56444	0.000122521	(M=2) PTHR31407:SF18 - PSBP DOMAIN-CONTAINING PROTEIN 4, CHLOROPLASTIC
Glyma.01G153300	1991.04	6142.81	3.08523	3.57449e-28	(M=6) PTHR24286:SF10 - ABSCISIC ACID 8'-HYDROXYLASE 1-RELATED
Glyma.04G008200	10.6449	34.5127	3.24218	4.87281e-07	(M=6) PTHR24115:SF405 - ATP BINDING MICROTUBULE MOTOR FAMILY PROTEIN
Glyma.14G063300	4.68532	16.6288	3.54912	0.000340553
Glyma.08G070600	17.4329	56.7468	3.25516	2.16834e-09	(M=2) KOG4581 - Predicted membrane protein
Glyma.13G053800	32.0157	101.598	3.17338	1.16062e-13	(M=40) PF07714//PF11721 - Protein tyrosine kinase (Pkinase_Tyr) // Di-glucose binding within endoplasmic reticulum (Malectin)
Glyma.19G136700	17.3328	54.6229	3.15141	3.23756e-08	(M=6) PTHR11926:SF276 - UDP-GLUCURONOSYLTRANSFERASE UGT-55-RELATED
Glyma.16G172500	17.8886	58.8605	3.29038	8.86981e-10	(M=6) PTHR24223:SF192 - ABC TRANSPORTER C FAMILY MEMBER 10
Glyma.11G151700	19.0599	61.3636	3.21951	2.11741e-11	(M=2) PTHR24322:SF301 - XANTHOXIN DEHYDROGENASE
Glyma.12G225500	484.897	1473.63	3.03905	8.12571e-46	(M=7) PTHR33021:SF45 - EARLY NODULIN-LIKE PROTEIN 3-RELATED
Glyma.11G057800	42.4628	146.206	3.44316	2.87267e-05	(M=4) 1.1.1.62 - 17-beta-estradiol 17-dehydrogenase / Estrogen 17-oxidoreductase
Glyma.09G256800	34.5421	111.431	3.22594	1.89962e-09	(M=2) PTHR14155:SF2 - RING-H2 FINGER PROTEIN ATL60
Glyma.03G261400	7.86681	26.4362	3.36047	3.9358e-05	(M=105) PF03168 - Late embryogenesis abundant protein (LEA_2)
Glyma.15G084800	45.2954	142.22	3.13983	4.39147e-11	(M=3) PTHR27000:SF131 - RECEPTOR LIKE PROTEIN 55
Glyma.17G014000	4.68749	17.2234	3.67433	0.000296613	(M=6) PTHR31071:SF14 - F25C20.16
Glyma.06G262400	5.70635	21.1038	3.6983	0.000352115	(M=62) PF00954//PF01453//PF07714//PF08276 - S-locus glycoprotein domain (S_locus_glycop) // D-mannose binding lectin (B_lectin) // Protein tyrosine kinase (Pkinase_Tyr) // PAN-like domain (PAN_2)
Glyma.19G220200	6229.6	18894.3	3.03298	1.05486e-62	(M=2) PTHR11964:SF18 - S-ADENOSYLMETHIONINE SYNTHASE 2
Glyma.07G246700	18.7464	59.7351	3.18648	1.79166e-08
Glyma.18G054600	24.6741	76.5182	3.10115	1.01144e-12	(M=7) PTHR24347:SF220 - CBL-INTERACTING SERINE/THREONINE-PROTEIN KINASE 11
Glyma.14G003800	85.3034	264.337	3.09878	7.58915e-14
Glyma.18G238200	174.82	527.805	3.01914	1.69411e-41	(M=3) PTHR32096:SF31 - WRKY TRANSCRIPTION FACTOR 22
Glyma.05G118300	7.06511	23.1759	3.28034	5.86519e-05	(M=4) PTHR33334:SF5 - DENTIN SIALOPHOSPHOPROTEIN-LIKE PROTEIN
Glyma.01G067100	116.458	356.008	3.05695	2.8636e-19	(M=1) PTHR11926:SF379 - F11M15.8 PROTEIN-RELATED
Glyma.02G228200	721.462	2227.69	3.08775	1.61039e-20	(M=5) PTHR13832:SF117 - PROTEIN PHOSPHATASE 2C-LIKE PROTEIN-RELATED
Glyma.11G176500	21.215	67.0369	3.15989	4.25317e-09	(M=14) PTHR24078:SF261 - DNAJ (HSP40) HOMOLOG, SUBFAMILY A, MEMBER 3A
Glyma.08G133800	345.838	1064.82	3.07894	3.71767e-18	(M=1) PTHR24073:SF350 - RAS-RELATED PROTEIN RABA4C
Glyma.13G093800	286.025	895.926	3.13234	3.88679e-12	(M=2) PTHR31319:SF14 - ZINC FINGER PROTEIN CONSTANS-LIKE 5
Glyma.15G251500	891.135	2698.95	3.02866	9.56466e-55	(M=3) PTHR11260:SF204 - GLUTATHIONE S-TRANSFERASE U21-RELATED
Glyma.11G077600	99.9311	304.626	3.04837	2.37178e-16	(M=3) 1.6.99.1 - NADPH dehydrogenase / NADPH diaphorase
Glyma.18G273100	147.32	445.214	3.02208	9.51036e-34	(M=2306) 2.7.11.1 - Non-specific serine/threonine protein kinase / Threonine-specific protein kinase
Glyma.19G145800	5.1569	18.1721	3.52385	0.000147201	(M=4) PTHR12231:SF111 - MATRIX-REMODELING-ASSOCIATED PROTEIN 8
Glyma.19G033500	106.826	324.447	3.03714	3.00245e-20	(M=24) PF04833 - COBRA-like protein (COBRA)
Glyma.04G226700	750.838	2265.73	3.01761	3.75349e-74	(M=10) PTHR31989:SF5 - F11O4.3-RELATED
Glyma.02G037300	5.8939	19.8801	3.373	0.000253318	(M=2) PTHR31375:SF12 - POLYGALACTURONASE
Glyma.09G245400	62.4261	201.914	3.23445	1.0584e-07	(M=6) PTHR15615:SF28 - CYCLIN-U4-1
Glyma.02G079500	3.30538	13.129	3.97201	0.000635193	(M=23) PF12023 - Domain of unknown function (DUF3511) (DUF3511)
Glyma.06G205800	7.98624	26.6497	3.33696	5.58544e-06	(M=2) PTHR11945//PTHR11945:SF166 - MADS BOX PROTEIN
Glyma.07G238000	82.3165	248.318	3.01663	2.79011e-25	(M=4) PTHR31221:SF13 - WRKY TRANSCRIPTION FACTOR 48-RELATED
Glyma.04G133400	6.88328	22.3691	3.24977	3.44994e-05	(M=4) PTHR33334:SF2 - GENOMIC DNA, CHROMOSOME 3, P1 CLONE: MQC3
Glyma.01G218000	11.4657	38.4642	3.35472	1.37902e-06	(M=4) PTHR31775:SF5 - REMORIN FAMILY PROTEIN-RELATED
Glyma.08G321700	25.7736	79.5013	3.0846	1.7288e-09	(M=2) PTHR31963:SF4 - F11F12.5 PROTEIN
Glyma.10G009100	483.426	1442.76	2.98445	7.17727e-98	(M=2306) 2.7.11.1 - Non-specific serine/threonine protein kinase / Threonine-specific protein kinase
Glyma.17G048800	4.15637	15.2992	3.6809	0.000302659
Glyma.18G288400	52.8994	159.066	3.00695	5.96168e-16	(M=2) PTHR19965//PTHR19965:SF31 - RNA AND EXPORT FACTOR BINDING PROTEIN
Glyma.08G007200	12.9495	41.379	3.19542	2.84692e-06	(M=4) PTHR17130//PTHR17130:SF25 - MITOCHONDRIAL OUTER MEMBRANE PROTEIN 25
Glyma.13G241700	37.4025	114.392	3.05841	7.72344e-15	(M=72) PF00083 - Sugar (and other) transporter (Sugar_tr)
Glyma.02G260300	24.9821	78.5017	3.14231	9.87329e-08	(M=3) PTHR22950//PTHR22950:SF289 - AMINO ACID TRANSPORTER
Glyma.13G365700	61.4721	189.318	3.07974	6.19209e-22	(M=4) PTHR31087:SF2 - PROTEIN LURP-ONE-RELATED 12-RELATED
Glyma.08G144600	81.8294	249.353	3.04723	6.12335e-16	(M=4) PTHR21677 - CRAMPED PROTEIN
Glyma.05G243200	5.14617	18.8184	3.65678	0.000315631	(M=4) PTHR33414:SF2 - PLASTID MOVEMENT IMPAIRED1
Glyma.20G013600	4.70038	18.135	3.8582	0.000504357	(M=253) PTHR24078 - DNAJ HOMOLOG SUBFAMILY C MEMBER
Glyma.02G149000	17.4362	53.6601	3.07752	3.44821e-09	(M=3) PTHR33102:SF11 - DVL14-RELATED
Glyma.10G070900	239.725	738.129	3.07906	1.52642e-14	(M=21) PTHR10634 - AN1-TYPE ZINC FINGER PROTEIN
Glyma.12G148200	505.933	1537	3.03794	1.77024e-23	(M=1) PTHR27003:SF37 - INTERLEUKIN-1 RECEPTOR-ASSOCIATED KINASE 4 PROTEIN-RELATED
Glyma.10G002200	176.419	535.192	3.03363	1.74318e-20	(M=35) PTHR23050 - CALCIUM BINDING PROTEIN
Glyma.06G124400	60.6496	180.971	2.98388	6.13344e-26	(M=4) PTHR33143:SF6 - F16F4.1 PROTEIN-RELATED
Glyma.08G294800	212.917	643.408	3.02187	1.91182e-29	(M=4) PTHR31205:SF2 - ACTIN CROSS-LINKING PROTEIN
Glyma.13G264500	1323.06	3958.32	2.9918	1.45254e-64	(M=6) PTHR10366:SF385 - RHAMNOSE BIOSYNTHETIC ENZYME 1-RELATED
Glyma.04G233500	18.0178	55.1184	3.05911	3.31385e-10	(M=2) PTHR14136:SF11 - THYLAKOID LUMENAL 17.4 KDA PROTEIN, CHLOROPLASTIC
Glyma.07G087200	140.53	426.568	3.03542	1.58278e-33	(M=5) PTHR33374:SF6 - ARABINOGALACTAN PEPTIDE 16-RELATED
Glyma.08G286700	165.324	492.91	2.98147	2.04257e-32	(M=4) PTHR11002:SF15 - CARBONIC ANHYDRASE
Glyma.06G249500	7.67209	25.0846	3.26959	2.10724e-05	(M=2) PTHR20854:SF32 - PAP-SPECIFIC PHOSPHATASE HAL2-LIKE
Glyma.20G102600	100.609	311.998	3.10109	1.07807e-11	(M=2) PTHR12265:SF0 - TRANSMEMBRANE PROTEIN 53
Glyma.18G187600	13.2101	42.459	3.21412	1.42435e-06	(M=8) PTHR11732:SF223 - ALDO-KETO REDUCTASE FAMILY 4 MEMBER C10
Glyma.13G084000	6.56963	23.8805	3.63498	0.000338443	(M=6) 1.7.1.1 - Nitrate reductase (NADH) / Nitrate reductase (NADH(2))
Glyma.13G104000	382.591	1142.45	2.98608	1.80605e-77	(M=8) PTHR23421:SF74 - BETA-GALACTOSIDASE 1
Glyma.08G264900	165.629	499.79	3.01752	9.26509e-20	(M=2) PTHR24351:SF81 - PHOTOTROPIN-2
Glyma.20G225200	55.2772	170.451	3.08357	5.43068e-10	(M=6) PTHR22595:SF62 - HEVEIN-LIKE PREPROPROTEIN
Glyma.04G220900	105.479	331.717	3.14486	1.71091e-08	(M=2) PTHR10159:SF326 - LAFORIN
Glyma.16G190600	14.3827	45.098	3.13556	9.02002e-08	(M=29) PF00560//PF08263 - Leucine Rich Repeat (LRR_1) // Leucine rich repeat N-terminal domain (LRRNT_2)
Glyma.14G085400	3.58955	13.6018	3.78927	0.000760555	(M=18) PTHR24420//PTHR24420:SF937 - LEUCINE-RICH REPEAT RECEPTOR-LIKE PROTEIN KINASE
Glyma.03G202200	5.41173	18.811	3.47597	0.000338363	(M=2) PTHR31086:SF3 - ALUMINUM-ACTIVATED MALATE TRANSPORTER 8
Glyma.19G022100	7.78036	26.9693	3.46633	2.0333e-05	(M=7) PTHR10641//PTHR10641:SF530 - MYB-LIKE DNA-BINDING PROTEIN MYB
Glyma.08G333700	184.651	546.715	2.96081	1.70607e-40	(M=7) PF13432 - Tetratricopeptide repeat (TPR_16)
Glyma.01G175800	26.5974	81.1785	3.05212	3.87627e-14
Glyma.11G243000	209.413	627.288	2.99545	2.76746e-55	(M=8) 2.4.1.144 - Beta-1,4-mannosyl-glycoprotein 4-beta-N-acetylglucosaminyltransferase / acetylglucosaminyltransferase III
Glyma.08G245500	59.818	177.184	2.96206	1.98583e-25	(M=2) PTHR11802:SF43 - SERINE CARBOXYPEPTIDASE-LIKE 25
Glyma.02G189300	6.41889	21.6437	3.37188	4.20004e-05	(M=7) 2.6.1.13 - Ornithine aminotransferase / Ornithine--oxo-acid transaminase
Glyma.07G075100	5.76834	19.156	3.32088	9.92435e-05	(M=2) PF11623 - Protein of unknown function (DUF3252) (DUF3252)
Glyma.16G033500	120.5	356.144	2.95555	1.67671e-36	(M=4) PTHR10811//PTHR10811:SF17 - FRINGE-RELATED
Glyma.18G015700	146.514	435.126	2.96986	3.69039e-42	(M=42) KOG0087 - GTPase Rab11/YPT3, small G protein superfamily
Glyma.17G021000	662.745	2001.34	3.01978	3.26573e-21	(M=10) PF15365 - Proline-rich nuclear receptor coactivator (PNRC)
Glyma.17G074300	61.9413	183.965	2.96999	3.76631e-19	(M=3) PTHR14499//PTHR14499:SF70 - POTASSIUM CHANNEL TETRAMERIZATION DOMAIN-CONTAINING
Glyma.10G197400	11.702	35.5941	3.04172	1.10613e-06	(M=6) PTHR24073:SF536 - RAS-RELATED PROTEIN RABC2A
Glyma.06G295100	84.2411	251.739	2.98831	9.38224e-25	(M=13) PTHR10992//PTHR10992:SF869 - ALPHA/BETA HYDROLASE FOLD-CONTAINING PROTEIN
Glyma.08G082900	170.656	513.85	3.01103	2.04396e-16	(M=7) PTHR21649:SF26 - CHLOROPHYLL A-B BINDING PROTEIN 1, CHLOROPLASTIC-RELATED
Glyma.12G012800	8.15642	25.7136	3.15257	2.3246e-05	(M=2) PTHR12652:SF17 - PEROXISOMAL MEMBRANE PROTEIN 11B
Glyma.09G027000	165.169	514.194	3.11313	2.1627e-10	(M=12) PTHR32448:SF34 - F22M8.11 PROTEIN-RELATED
Glyma.03G257900	56.0891	167.483	2.98602	4.61376e-15	(M=4) PTHR13683:SF308 - ASPARTYL PROTEASE-RELATED
Glyma.14G093100	2046.29	6070.55	2.96662	8.17767e-44	(M=5) PF01439 - Metallothionein (Metallothio_2)
Glyma.02G055000	133.595	407.643	3.05134	1.8325e-16
Glyma.09G154700	98.1353	297.196	3.02843	1.6435e-12	(M=5) PTHR21649:SF16 - CHLOROPHYLL A-B BINDING PROTEIN CP26, CHLOROPLASTIC
Glyma.20G015900	26.6695	87.4938	3.28067	2.63909e-05	(M=2) PTHR11527//PTHR11527:SF149 - SMALL HEAT-SHOCK PROTEIN HSP20 FAMILY
Glyma.19G222000	11.1428	35.0977	3.14982	6.89077e-06	(M=9) PTHR12565:SF178 - TRANSCRIPTION FACTOR PIF3
Glyma.10G046000	51.1673	156.042	3.04964	1.89059e-10	(M=4) PTHR12542:SF38 - EXOCYST SUBUNIT EXO70 FAMILY PROTEIN-RELATED
Glyma.12G204500	8.05993	25.9712	3.22227	6.82934e-06
Glyma.01G078200	7.56068	25.7015	3.39936	9.99209e-05	(M=5) PTHR31374:SF56 - AUXIN-REGULATED PROTEIN-RELATED
Glyma.13G283600	400.062	1215.5	3.03827	3.46622e-15	(M=7) PTHR23050//PTHR23050:SF170 - CALCIUM BINDING PROTEIN
Glyma.01G044000	47.5734	142.593	2.99732	3.19464e-14	(M=6) PTHR11220:SF25 - F3F9.4
Glyma.04G212000	97.8087	292.33	2.98879	1.08685e-26	(M=179) PF02365 - No apical meristem (NAM) protein (NAM)
Glyma.01G028800	33.678	100.841	2.99427	5.0271e-12	(M=305) PF00646 - F-box domain (F-box)
Glyma.18G061000	4.92076	17.2499	3.50553	0.000309674	(M=5) PTHR13832:SF117 - PROTEIN PHOSPHATASE 2C-LIKE PROTEIN-RELATED
Glyma.02G130600	15.177	47.9978	3.16254	3.1416e-05	(M=5) PTHR19241:SF303 - ABC TRANSPORTER G FAMILY MEMBER 21
Glyma.05G197900	260.706	780.536	2.99393	1.42252e-19	(M=8) PTHR23324:SF48 - PATELLIN-3-RELATED
Glyma.02G147900	9.00671	29.0608	3.22657	7.49217e-06	(M=14) PF13515 - Fusaric acid resistance protein-like (FUSC_2)
Glyma.15G198500	54.8137	161.316	2.943	2.51033e-21
Glyma.12G046800	43.9841	133.85	3.04315	1.16575e-17	(M=81) PF14009 - Domain of unknown function (DUF4228) (DUF4228)
Glyma.12G156600	40.0225	120.909	3.02103	2.26488e-09	(M=3) PTHR11177//PTHR11177:SF161 - CHITINASE
Glyma.05G119500	153.634	447.597	2.9134	1.60262e-42	(M=11) PTHR27001:SF1 - BRASSINOSTEROID INSENSITIVE 1-ASSOCIATED RECEPTOR KINASE 1-RELATED
Glyma.20G164600	14.9045	48.2878	3.23981	3.66507e-07	(M=51) 3.2.1.14 - Chitinase / Poly-beta-glucosaminidase
Glyma.13G134200	108.737	318.606	2.93005	1.61529e-23	(M=40) 4.2.2.2 - Pectate lyase / PPase-N
Glyma.18G215800	768.541	2294.97	2.98613	2.0194e-21	(M=2) PTHR27003:SF53 - RECEPTOR-LIKE PROTEIN KINASE FERONIA
Glyma.11G230300	290.001	868.078	2.99336	5.30687e-20	(M=11) PTHR27003:SF102 - SERINE/THREONINE-PROTEIN KINASE-LIKE PROTEIN CCR3-RELATED
Glyma.04G032000	16.2475	50.351	3.099	3.76677e-08	(M=2) PTHR13600:SF12 - LEUCINE CARBOXYL METHYLTRANSFERASE
Glyma.02G284700	16.1258	50.0655	3.10469	1.50545e-09	(M=3) PTHR24015:SF469 - PENTATRICOPEPTIDE REPEAT-CONTAINING PROTEIN
Glyma.07G190100	325.802	953.956	2.92802	8.23115e-86
Glyma.09G077700	12.1879	38.8049	3.18388	5.0015e-05	(M=4) PTHR33181:SF10 - GENOMIC DNA, CHROMOSOME 3, P1 CLONE: MKP6
Glyma.06G223500	205.161	606.817	2.95776	4.86165e-20	(M=2) PTHR12601:SF9 - TETRATRICOPEPTIDE REPEAT DOMAIN PROTEIN
Glyma.04G149300	270.008	798.894	2.95878	6.2504e-31	(M=4) PTHR31561:SF3 - 3-KETOACYL-COA SYNTHASE 11
Glyma.06G176700	43.5266	134.476	3.0895	1.55798e-07	(M=31) PF05910 - Plant protein of unknown function (DUF868) (DUF868)
Glyma.07G073800	136.867	406.121	2.96727	1.21733e-21	(M=53) KOG1208 - Dehydrogenases with different specificities (related to short-chain alcohol dehydrogenases)
Glyma.13G046100	82.7704	248.117	2.99765	2.86421e-25
Glyma.08G106900	58.9869	179.835	3.04873	1.26679e-11
Glyma.02G274000	29.6302	86.5161	2.91987	2.07171e-11	(M=3) PTHR11695:SF492 - ALCOHOL DEHYDROGENASE-LIKE 1-RELATED
Glyma.05G178300	8.87858	29.0221	3.26878	3.12943e-05	(M=9) KOG0094 - GTPase Rab6/YPT6/Ryh1, small G protein superfamily
Glyma.20G178000	15.6852	47.3579	3.01928	6.30762e-08
Glyma.15G227500	313.005	913.272	2.91775	3.07259e-74	(M=2) PTHR11413:SF55 - CYSTEINE PROTEINASE INHIBITOR 6
Glyma.16G011900	29.1688	89.74	3.07657	7.71349e-08	(M=252) PF02519 - Auxin responsive protein (Auxin_inducible)
Glyma.11G202000	59.5822	176.063	2.95496	3.90968e-21	(M=11) KOG2966 - Uncharacterized conserved protein
Glyma.18G118300	23.0209	70.7876	3.07492	4.56865e-10	(M=81) PF14009 - Domain of unknown function (DUF4228) (DUF4228)
Glyma.17G145400	190.822	571.192	2.99333	4.36574e-16	(M=6) PTHR31190:SF30 - ETHYLENE-RESPONSIVE TRANSCRIPTION FACTOR 15-RELATED
Glyma.20G177600	33.3004	106.338	3.19328	1.64103e-05	(M=5) PTHR31301:SF14 - LOB DOMAIN-CONTAINING PROTEIN 1-RELATED
Glyma.11G017300	7.43803	24.4915	3.29274	0.00028835
Glyma.08G071300	1758.11	5160.73	2.93539	1.28173e-30	(M=4) PTHR31279:SF12 - PHI-1-LIKE PROTEIN
Glyma.14G074700	652.633	1901.61	2.91375	3.9616e-57	(M=9) PF00560//PF07714//PF13855 - Leucine Rich Repeat (LRR_1) // Protein tyrosine kinase (Pkinase_Tyr) // Leucine rich repeat (LRR_8)
Glyma.17G064200	39.5153	122.613	3.10293	2.33065e-06	(M=3) PTHR11214//PTHR11214:SF141 - BETA-1,3-N-ACETYLGLUCOSAMINYLTRANSFERASE
Glyma.20G009000	20.2242	63.0836	3.11921	1.64903e-08	(M=81) PF14009 - Domain of unknown function (DUF4228) (DUF4228)
Glyma.11G175800	15.183	45.8751	3.02148	2.11569e-06	(M=2) PTHR11662//PTHR11662:SF312 - SODIUM-DEPENDENT PHOSPHATE TRANSPORTERS
Glyma.12G184800	9.61982	33.3417	3.46594	0.0006723
Glyma.03G256700	27.003	80.2737	2.97277	3.87376e-13	(M=185) PF03106 - WRKY DNA -binding domain (WRKY)
Glyma.01G090900	12.8204	39.786	3.10333	5.09291e-08	(M=6) 3.6.1.22//3.6.1.55 - NAD(+) diphosphatase / NADP pyrophosphatase // 8-oxo-dGTP diphosphatase / 8-oxo-dGTPase
Glyma.06G037300	76.4035	223.44	2.92448	1.38012e-27	(M=2) 4.2.1.75 - Uroporphyrinogen-III synthase / Uroporphyrinogen-III cosynthetase
Glyma.08G135200	435.536	1284.39	2.94898	7.20125e-22	(M=2) PTHR23335:SF0 - CALMODULIN-BINDING TRANSCRIPTION ACTIVATOR, ISOFORM F
Glyma.17G132000	6.25156	21.6922	3.46988	0.0001194
Glyma.02G058600	13.3858	39.8272	2.97534	5.02368e-07	(M=9) PTHR12320:SF16 - PROTEIN PHOSPHATASE 2C 80-RELATED
Glyma.12G202500	4.74382	16.5292	3.48438	0.00067677	(M=2) PTHR34041:SF1 - PHOTOSYSTEM II REPAIR PROTEIN PSB27-H1, CHLOROPLASTIC
Glyma.18G004000	27.0013	82.3133	3.04849	1.06823e-09	(M=3) PTHR18934//PTHR18934:SF120 - ATP-DEPENDENT RNA HELICASE
Glyma.09G149000	4.95089	16.0629	3.24446	0.000717123	(M=4) PTHR11945//PTHR11945:SF165 - MADS BOX PROTEIN
Glyma.08G258900	11.2404	37.2732	3.31602	5.09677e-05	(M=8) PTHR13832:SF286 - PROTEIN PHOSPHATASE 2C 33-RELATED
Glyma.05G245200	11.3915	35.7639	3.13952	7.16185e-07	(M=2) PTHR10516:SF308 - PEPTIDYL-PROLYL CIS-TRANS ISOMERASE FKBP17-2, CHLOROPLASTIC-RELATED
Glyma.05G188900	78.1118	231.734	2.96669	1.63068e-16	(M=7) PTHR14155//PTHR14155:SF106 - RING FINGER DOMAIN-CONTAINING
Glyma.11G143100	46.1994	136.039	2.94461	4.20159e-17	(M=4) PTHR19139//PTHR19139:SF55 - AQUAPORIN TRANSPORTER
Glyma.01G195900	61.154	179.964	2.9428	5.418e-20	(M=354) PF00847 - AP2 domain (AP2)
Glyma.12G181700	20.7074	62.0675	2.99735	1.92681e-08	(M=4) PTHR33285:SF2 - PHYTOSULFOKINES 6-RELATED
Glyma.03G045400	381.536	1105.38	2.89719	5.09076e-57	(M=5) PTHR10108//PTHR10108:SF885 - METHYLTRANSFERASE
Glyma.02G047700	72.7168	209.841	2.88573	2.63076e-26	(M=4) PTHR23315:SF123 - ARMADILLO REPEAT ONLY 2 PROTEIN
Glyma.04G014000	91.2374	269.217	2.95073	7.25848e-17	(M=5) PTHR23500:SF109 - POLYOL TRANSPORTER 5
Glyma.20G149800	37.6854	111.539	2.95974	4.37978e-13	(M=4) PTHR31351:SF4 - GENOMIC DNA, CHROMOSOME 3, P1 CLONE: MWI23-RELATED
Glyma.15G262300	4.57147	15.2099	3.32713	0.000420561	(M=5) PTHR11562:SF20 - METAL TOLERANCE PROTEIN 10-RELATED
Glyma.08G243000	2628.32	7593.28	2.88902	1.54091e-74	(M=10) PTHR11374 - UDP-GLUCOSE DEHYDROGENASE/UDP-MANNAC DEHYDROGENASE
Glyma.13G129500	12.263	39.1694	3.19411	0.000165443	(M=4) PTHR34549:SF2 - PHOTOSYSTEM I REACTION CENTER SUBUNIT IV A, CHLOROPLASTIC-RELATED
Glyma.06G068000	56.1199	164.029	2.92283	6.53892e-24
Glyma.14G058700	27.0786	82.9923	3.06487	1.2822e-11	(M=12) 1.14.11.19 - Leucocyanidin oxygenase / Leucoanthocyanidin dioxygenase
Glyma.12G170500	38.3979	118.548	3.08736	9.81861e-07	(M=2) PTHR10217:SF493 - POTASSIUM CHANNEL AKT2/3
Glyma.11G180700	27.8308	82.1337	2.95118	2.15922e-08	(M=3) PTHR27001:SF224 - SOMATIC EMBRYOGENESIS RECEPTOR KINASE 1
Glyma.17G247900	88.3943	257.411	2.91208	2.47395e-22	(M=4) PTHR13778:SF6 - GALACTURONOSYLTRANSFERASE-LIKE 1-RELATED
Glyma.12G094200	67.9708	199.311	2.9323	1.88401e-21	(M=32) PF07714//PF08263 - Protein tyrosine kinase (Pkinase_Tyr) // Leucine rich repeat N-terminal domain (LRRNT_2)
Glyma.09G140700	71.616	213.015	2.9744	6.71978e-10	(M=261) PTHR14155 - RING FINGER DOMAIN-CONTAINING
Glyma.18G065200	88.7362	259.869	2.92856	4.35976e-30	(M=14) PTHR24078:SF261 - DNAJ (HSP40) HOMOLOG, SUBFAMILY A, MEMBER 3A
Glyma.20G135700	42.6574	125.642	2.94537	1.03731e-14	(M=4) PTHR33285:SF3 - PHYTOSULFOKINES 2-RELATED
Glyma.20G218100	96.5706	301.52	3.12228	2.10876e-06	(M=5) 2.4.1.242 - NDP-glucose--starch glucosyltransferase / Waxy protein
Glyma.09G232700	206.025	597.882	2.90199	3.88391e-24	(M=22) PF04674 - Phosphate-induced protein 1 conserved region (Phi_1)
Glyma.19G234500	15.3484	49.4471	3.22165	2.69478e-05	(M=7) PTHR10593:SF31 - C2H2-LIKE ZINC FINGER PROTEIN-RELATED
Glyma.19G164400	372.42	1067.51	2.86642	4.595e-65	(M=2) PTHR11913//PTHR11913:SF21 - COFILIN-RELATED
Glyma.16G165800	8.78919	28.5626	3.24974	1.45634e-05	(M=7) PTHR21649:SF26 - CHLOROPHYLL A-B BINDING PROTEIN 1, CHLOROPLASTIC-RELATED
Glyma.07G140500	29.8093	89.7624	3.01123	2.69421e-14	(M=16) PTHR11260//PTHR11260:SF314 - GLUTATHIONE S-TRANSFERASE, GST, SUPERFAMILY, GST DOMAIN CONTAINING
Glyma.16G137600	18.0189	54.0806	3.00132	1.30348e-06	(M=60) PTHR11017//PTHR11017:SF171 - LEUCINE-RICH REPEAT-CONTAINING PROTEIN
Glyma.04G004100	10.8766	33.3549	3.06665	3.08048e-05	(M=2) PTHR10641//PTHR10641:SF598 - MYB-LIKE DNA-BINDING PROTEIN MYB
Glyma.02G141400	7.22303	25.7274	3.56186	0.000513614	(M=5) PTHR19317//PTHR19317:SF13 - PRENYLATED RAB ACCEPTOR 1-RELATED
Glyma.09G039800	20.5519	64.6899	3.14763	2.20332e-05
Glyma.05G196100	207.252	601.208	2.90085	9.84549e-38	(M=2) PTHR11255:SF46 - DIACYLGLYCEROL KINASE 2
Glyma.09G285700	122.348	366.045	2.99184	6.4037e-09
Glyma.10G270100	6.75123	22.3854	3.31575	0.000183709	(M=7) PTHR10165:SF80 - LIPID PHOSPHATE PHOSPHATASE 1-RELATED
Glyma.19G169200	7.27434	23.037	3.16688	9.54744e-05	(M=22) PTHR19241:SF219 - ABC TRANSPORTER G FAMILY MEMBER 38
Glyma.20G126800	14.9312	44.856	3.00417	8.1242e-08	(M=6) 3.5.1.9 - Arylformamidase / Kynurenine formamidase
Glyma.15G044200	158.996	458.929	2.88643	3.34187e-19
Glyma.13G042800	12.2	37.3322	3.06002	1.72268e-05	(M=2) KOG4581 - Predicted membrane protein
Glyma.18G284400	70.1912	204.664	2.91581	3.20556e-23
Glyma.13G051000	12.6302	38.3334	3.03507	1.53736e-06	(M=4) 2.7.7.4 - Sulfate adenylyltransferase / Sulfurylase
Glyma.17G048900	1004.47	2883.06	2.87022	1.83695e-45	(M=5) PTHR27001:SF123 - SER/THR PROTEIN KINASE ACIK1B
Glyma.13G302900	196.007	561.036	2.86233	9.05654e-26	(M=2) 1.10.9.1 - Plastoquinol--plastocyanin reductase / Cytochrome b6f complex
Glyma.01G010500	237.466	702.78	2.9595	1.91031e-12	(M=6) PTHR23155//PTHR23155:SF633 - LEUCINE-RICH REPEAT-CONTAINING PROTEIN
Glyma.13G250700	146.322	420.055	2.87077	2.51503e-39
Glyma.15G138500	113.332	327.417	2.889	2.18604e-26	(M=6) PTHR34188:SF1 - T6A9.7 PROTEIN
Glyma.04G160700	24.191	70.8751	2.92981	5.46559e-11	(M=2) PTHR23244:SF285 - LEUCINE-ZIPPER-LIKE TRANSCRIPTIONAL REGULATOR 1
Glyma.04G177900	108.352	316.087	2.91723	4.59273e-31	(M=8) PTHR26402:SF526 - TWO-COMPONENT RESPONSE REGULATOR ARR15-RELATED
Glyma.01G003000	8.5398	27.3801	3.20617	0.000154315	(M=11) PTHR12374//PTHR12374:SF19 - TRANSCRIPTIONAL ADAPTOR 2 ADA2 -RELATED
Glyma.02G064700	68.7747	197.654	2.87393	5.16238e-17	(M=2) PTHR21649:SF7 - CHLOROPHYLL A-B BINDING PROTEIN 6, CHLOROPLASTIC
Glyma.03G015900	9.02979	28.8789	3.19819	7.73836e-05	(M=17) PTHR32246:SF20 - BON1-ASSOCIATED PROTEIN 1-RELATED
Glyma.12G060900	7.69613	24.041	3.12378	0.000170183	(M=2) PTHR11709//PTHR11709:SF78 - MULTI-COPPER OXIDASE
Glyma.09G119500	17.6615	52.8473	2.99223	1.03383e-08	(M=11) PTHR22814//PTHR22814:SF47 - COPPER TRANSPORT PROTEIN ATOX1-RELATED
Glyma.03G158700	44.568	130.558	2.9294	1.06792e-13	(M=98) PF02309 - AUX/IAA family (AUX_IAA)
Glyma.14G031200	13.941	43.3551	3.10989	4.14882e-06	(M=4) 2.5.1.18//2.5.1.32 - Glutathione transferase / S-(hydroxyalkyl)glutathione lyase // 15-cis-phytoene synthase / PSase
Glyma.13G239200	78.8497	229.382	2.9091	3.75639e-13	(M=10) PF11145 - Protein of unknown function (DUF2921) (DUF2921)
Glyma.20G186200	15.5111	51.0708	3.29254	6.8902e-05	(M=4) PTHR31140:SF3 - AP2/ERF AND B3 DOMAIN-CONTAINING TRANSCRIPTION REPRESSOR RAV2-RELATED
Glyma.20G186500	27.503	82.5597	3.00184	2.19946e-06	(M=4) PTHR31003:SF4 - GENOMIC DNA, CHROMOSOME 3, TAC CLONE:K13N2-RELATED
Glyma.16G136900	58.691	170.66	2.90778	7.37397e-16	(M=60) PTHR11017//PTHR11017:SF171 - LEUCINE-RICH REPEAT-CONTAINING PROTEIN
Glyma.03G150500	12.0932	40.6827	3.3641	0.000407983
Glyma.19G123800	97.7877	278.279	2.84575	4.1415e-19	(M=2) 1.14.13.81 - Magnesium-protoporphyrin IX monomethyl ester (oxidative) cyclase / Mg-protoporphyrin IX monomethyl ester oxidative cyclase
Glyma.11G254000	177.46	509.758	2.87253	1.17182e-24	(M=4) PTHR27001:SF172 - GENOMIC DNA, CHROMOSOME 3, P1 CLONE: MYM9
Glyma.06G054700	26.8788	81.3957	3.02825	1.63436e-06	(M=2) PTHR11527//PTHR11527:SF149 - SMALL HEAT-SHOCK PROTEIN HSP20 FAMILY
Glyma.06G248900	172.73	488.574	2.82854	1.33944e-55	(M=4) PTHR31719:SF34 - NAC DOMAIN-CONTAINING PROTEIN 19-RELATED
Glyma.11G068800	6.01773	19.8043	3.29099	0.000508625	(M=2) PTHR31948:SF9 - ZINC-FINGER HOMEODOMAIN PROTEIN 6
Glyma.06G130900	16.8875	49.4127	2.92599	8.39291e-08	(M=2) PTHR13832:SF218 - PROTEIN PHOSPHATASE 2C 57
Glyma.11G189400	52.3241	149.737	2.86173	1.86781e-15	(M=4) PTHR33270:SF3 - EXPRESSED PROTEIN
Glyma.01G112300	56.1591	163.879	2.91811	1.66201e-15	(M=58) PTHR11017//PTHR11017:SF163 - LEUCINE-RICH REPEAT-CONTAINING PROTEIN
Glyma.18G265100	2614.77	7404.61	2.83184	2.88863e-93	(M=10) PTHR11374 - UDP-GLUCOSE DEHYDROGENASE/UDP-MANNAC DEHYDROGENASE
Glyma.09G208200	55.142	159.626	2.89482	6.25124e-18	(M=2) 2.4.1.12//2.4.2.24 - Cellulose synthase (UDP-forming) / UDP-glucose-cellulose glucosyltransferase
Glyma.18G111900	8.58115	26.4858	3.08651	9.00474e-06	(M=4) 2.5.1.18//2.5.1.32 - Glutathione transferase / S-(hydroxyalkyl)glutathione lyase // 15-cis-phytoene synthase / PSase
Glyma.08G344000	17.9038	51.8212	2.89443	4.41839e-08	(M=1) PTHR10361:SF33 - SODIUM/METABOLITE COTRANSPORTER BASS3, CHLOROPLASTIC-RELATED
Glyma.20G135200	530.152	1538.53	2.90206	3.65936e-15	(M=5) PTHR31568:SF3 - CYSTM1 FAMILY PROTEIN A-RELATED
Glyma.05G181500	62.036	181.302	2.92253	1.31428e-10	(M=5) PTHR22814:SF84 - HEAVY-METAL-ASSOCIATED DOMAIN-CONTAINING PROTEIN
Glyma.13G261300	20.1797	58.4493	2.89644	4.09276e-10
Glyma.12G204300	125.283	358.367	2.86047	3.12911e-26	(M=4) PTHR31805:SF3 - PROLINE-RICH PROTEIN-RELATED
Glyma.10G271500	273.169	773.127	2.83021	2.12664e-30	(M=6) PTHR13832:SF158 - PROTEIN PHOSPHATASE 2C 5-RELATED
Glyma.15G272600	183.129	539.918	2.94828	2.77411e-10
Glyma.19G159900	456.75	1299.16	2.84435	3.45773e-30	(M=4) PF00122//PF00689//PF00690//PF12710 - E1-E2 ATPase (E1-E2_ATPase) // Cation transporting ATPase, C-terminus (Cation_ATPase_C) // Cation transporter/ATPase, N-terminus (Cation_ATPase_N) // haloacid dehalogenase-like hydrolase (HAD)
Glyma.10G031800	140.34	401.883	2.86363	8.54661e-35	(M=98) PF02309 - AUX/IAA family (AUX_IAA)
Glyma.06G214800	78.5977	227.406	2.89328	3.24927e-22	(M=4) PTHR31561:SF3 - 3-KETOACYL-COA SYNTHASE 11
Glyma.06G063900	90.6611	257.77	2.84322	2.43741e-21	(M=31) PF05910 - Plant protein of unknown function (DUF868) (DUF868)
Glyma.11G097200	113.292	329.206	2.90582	1.73758e-10	(M=1) PF00385//PF13857 - Chromo (CHRromatin Organisation MOdifier) domain (Chromo) // Ankyrin repeats (many copies) (Ank_5)
Glyma.15G129800	242.251	715.281	2.95265	8.58272e-10	(M=4) PF01599 - Ribosomal protein S27a (Ribosomal_S27)
Glyma.13G303800	139.14	397.861	2.85942	1.66781e-15	(M=5) PF00954//PF01453//PF07714 - S-locus glycoprotein domain (S_locus_glycop) // D-mannose binding lectin (B_lectin) // Protein tyrosine kinase (Pkinase_Tyr)
Glyma.07G112000	169.478	476.019	2.80874	7.63835e-40	(M=3) PTHR33399:SF3 - OXYGEN-EVOLVING ENHANCER PROTEIN 3-1, CHLOROPLASTIC-RELATED
Glyma.U038300	419.349	1191.66	2.84169	1.2472e-26	(M=8) 1.14.13.132//1.14.99.7 - Squalene monooxygenase / Squalene epoxidase
Glyma.10G248400	56.7632	165.204	2.9104	3.76624e-15	(M=2) PTHR13902//PTHR13902:SF70 - SERINE/THREONINE-PROTEIN KINASE WNK WITH NO LYSINE -RELATED
Glyma.12G204100	21.8442	65.5726	3.00183	2.41619e-06
Glyma.13G292500	11.8856	35.1639	2.95853	9.02124e-06	(M=7) PTHR31072:SF3 - TRANSCRIPTION FACTOR TCP10-RELATED
Glyma.12G221400	36.5157	113.203	3.10012	1.46615e-05	(M=179) PF02365 - No apical meristem (NAM) protein (NAM)
Glyma.02G008900	5.22202	17.6322	3.37651	0.000258675	(M=190) 1.11.1.7 - Peroxidase / Lactoperoxidase
Glyma.01G167500	190.224	553.509	2.90977	4.93356e-12	(M=2) 4.2.1.47 - GDP-mannose 4,6-dehydratase / Guanosine diphosphomannose oxidoreductase
Glyma.12G112600	4.82916	16.3813	3.39216	0.000819216
Glyma.17G053600	209.474	608.899	2.9068	1.73889e-11
Glyma.11G173800	9.76973	29.6902	3.039	1.52205e-05	(M=3) PTHR23244:SF249 - MANNOSE-BINDING LECTIN SUPERFAMILY PROTEIN
Glyma.03G074000	247.894	700.016	2.82385	2.69495e-58	(M=2) PTHR33649:SF4 - PAR1 PROTEIN
Glyma.17G071300	80.7847	231.593	2.8668	1.04773e-21
Glyma.07G088300	549.426	1560.21	2.8397	8.8381e-28	(M=458) PF00560 - Leucine Rich Repeat (LRR_1)
Glyma.04G233300	202.091	569.18	2.81645	2.37751e-27	(M=79) PF02701 - Dof domain, zinc finger (zf-Dof)
Glyma.03G071700	56.1666	160.167	2.85164	9.55459e-21	(M=13) 1.1.3.9 - Galactose oxidase / Beta-galactose oxidase
Glyma.14G089200	90.6212	268.416	2.96195	2.47905e-08	(M=354) PF00847 - AP2 domain (AP2)
Glyma.13G151200	70.5447	202.086	2.86465	1.06899e-27	(M=4) PTHR10015:SF164 - HEAT STRESS TRANSCRIPTION FACTOR A-3
Glyma.16G049300	9.48841	28.8925	3.04503	9.42978e-06	(M=7) 2.7.2.4 - Aspartate kinase / Aspartokinase
Glyma.19G178000	5.62478	19.241	3.42075	0.000331619	(M=4) PTHR12802:SF52 - PROTEIN REVEILLE 4-RELATED
Glyma.09G266700	28.1821	88.8884	3.15407	0.000128825	(M=91) PF02298 - Plastocyanin-like domain (Cu_bind_like)
Glyma.07G242400	6.18345	19.6629	3.17992	0.000681701	(M=5) 1.3.1.3 - Delta(4)-3-oxosteroid 5-beta-reductase / Testosterone 5-beta-reductase
Glyma.01G236500	53.9063	153.511	2.84774	2.19672e-17	(M=6) PTHR13256:SF35 - ALANINE ACETYL TRANSFERASE-LIKE PROTEIN
Glyma.04G047900	132.845	371.402	2.79575	9.05796e-35	(M=354) PF00847 - AP2 domain (AP2)
Glyma.07G258100	151.852	437.729	2.8826	2.65496e-17
Glyma.12G140300	7.51522	24.1072	3.20779	3.47214e-05	(M=62) PF00954//PF01453//PF07714//PF08276 - S-locus glycoprotein domain (S_locus_glycop) // D-mannose binding lectin (B_lectin) // Protein tyrosine kinase (Pkinase_Tyr) // PAN-like domain (PAN_2)
Glyma.10G289200	67.3585	193.849	2.87787	8.27513e-13	(M=2) PTHR11615//PTHR11615:SF138 - NITRATE, FROMATE, IRON DEHYDROGENASE
Glyma.10G179600	21.1604	61.3747	2.90045	3.38215e-09	(M=3) PTHR24343:SF102 - CBL-INTERACTING SERINE/THREONINE-PROTEIN KINASE 7
Glyma.09G066300	8.41843	27.2414	3.23593	0.00011376	(M=4) PTHR24356:SF206 - AGC (CAMP-DEPENDENT, CGMP-DEPENDENT AND PROTEIN KINASE C) KINASE FAMILY PROTEIN
Glyma.10G174700	199.993	558.127	2.79073	2.96733e-44	(M=3) PTHR13466 - TEX2 PROTEIN-RELATED
Glyma.06G007500	4525.69	12938	2.8588	1.43904e-17	(M=3) 4.1.1.19 - Arginine decarboxylase / L-arginine carboxy-lyase
Glyma.10G217900	326.602	941.262	2.88198	8.98629e-13	(M=12) PTHR19432:SF38 - SUCROSE TRANSPORT PROTEIN SUC1-RELATED
Glyma.02G017100	243.208	718.631	2.95481	7.09718e-09	(M=8) PTHR33509:SF5 - LATE EMBRYOGENESIS ABUNDANT 3 (LEA3) FAMILY PROTEIN
Glyma.14G212700	70.4581	207.82	2.94956	2.13271e-07	(M=4) PTHR13683:SF327 - ASPARTYL PROTEASE FAMILY PROTEIN
Glyma.16G135200	138.18	456.433	3.30319	0.00047584	(M=60) PTHR11017//PTHR11017:SF171 - LEUCINE-RICH REPEAT-CONTAINING PROTEIN
Glyma.07G137600	5.18918	16.478	3.17545	0.000501097
Glyma.06G293200	77.297	223.336	2.88933	1.12303e-09
[truncated: 3,732 more rows]

## Sheet: GmMYB176-Si  26 up 7 down
Table S2. Differentially expressed genes in GmMYB176-Si compared to control (2 fold change with padj<0.001)
26 Upregulated genes
Locus ID	baseMean [C]	baseMean [Si]	Fold Change	padj	Annotation
Glyma.07G247500	113.584	240.156	2.11434	0.0269927	(M=2) PTHR33136:SF13 - PROTEIN RALF-LIKE 22
Glyma.14G008000	164.362	333.396	2.02843	1.25142e-10	(M=2) PTHR21649//PTHR21649:SF8 - CHLOROPHYLL A/B BINDING PROTEIN
Glyma.02G237100	52.3729	108.661	2.07475	0.000229622	(M=5) PTHR32370:SF17 - ROOT PHOTOTROPISM PROTEIN 2
Glyma.11G048100	355.866	757.776	2.12939	0.000816863	(M=8) PTHR11143 - 60S RIBOSOMAL PROTEIN L26 FAMILY MEMBER
Glyma.20G169000	89.4317	191.007	2.13578	5.59125e-05	(M=2306) 2.7.11.1 - Non-specific serine/threonine protein kinase / Threonine-specific protein kinase
Glyma.13G282000	40.5029	83.7945	2.06885	3.44084e-06	(M=2) PTHR21649//PTHR21649:SF11 - CHLOROPHYLL A/B BINDING PROTEIN
Glyma.05G065700	309.778	670.406	2.16415	0.000824285	(M=12) PTHR31692:SF10 - EXPANSIN-LIKE B1
Glyma.04G020300	113.598	241.319	2.12432	1.1397e-11	(M=2) PTHR34192:SF2 - PLASTOCYANIN MAJOR ISOFORM, CHLOROPLASTIC-RELATED
Glyma.12G055200	110.009	239.415	2.17633	8.20587e-05	(M=25) PTHR11426 - HISTONE H3
Glyma.13G351200	145.553	323.792	2.22456	0.000126784	(M=6) PTHR19317:SF2 - PRA1 FAMILY PROTEIN C-RELATED
Glyma.04G058900	147.997	330.464	2.2329	0.000370995	(M=2) PTHR31319:SF4 - ZINC FINGER PROTEIN CONSTANS-LIKE 3-RELATED
Glyma.08G082900	170.656	373.806	2.19041	1.90339e-06	(M=7) PTHR21649:SF26 - CHLOROPHYLL A-B BINDING PROTEIN 1, CHLOROPLASTIC-RELATED
Glyma.12G024700	1859.88	4164.93	2.23935	0.000144636	(M=4) PTHR11071:SF252 - PEPTIDYL-PROLYL CIS-TRANS ISOMERASE CYP18-3-RELATED
Glyma.19G186100	1945.96	4425.78	2.27435	0.00038219	(M=3) PTHR19139:SF52 - AQUAPORIN TIP1-1
Glyma.01G029200	816.488	1900.8	2.32802	0.000998851	(M=4) PF01599 - Ribosomal protein S27a (Ribosomal_S27)
Glyma.17G118200	63.4304	146.857	2.31524	0.000259775
Glyma.08G070300	104.754	244.724	2.33618	0.000565592
Glyma.07G125500	794.102	1830.64	2.3053	9.71149e-06	(M=2) PTHR12626//PTHR12626:SF5 - PROGRAMMED CELL DEATH 4
Glyma.03G193100	197.075	461.733	2.34294	0.000107	(M=6) KOG3449 - 60S acidic ribosomal protein P2
Glyma.02G174400	109.641	279.024	2.54488	0.000549798	(M=2) PF10183 - ESSS subunit of NADH:ubiquinone oxidoreductase (complex I) (ESSS)
Glyma.05G010500	84.2216	215.811	2.56242	0.000211918
Glyma.16G029500	49.3979	126.285	2.55649	0.000516632	(M=4) PTHR21668 - EIF-1A
Glyma.09G134500	269.44	699.599	2.59649	0.000262334	(M=196) PF00168 - C2 domain (C2)
Glyma.15G129800	242.251	675.965	2.79036	1.38306e-06	(M=4) PF01599 - Ribosomal protein S27a (Ribosomal_S27)
Glyma.07G202500	40.8054	126.781	3.10698	0.000426393	(M=25) PTHR11426 - HISTONE H3
Glyma.05G128000	75.7282	229.734	3.03367	3.45568e-12	(M=7) PTHR21649:SF26 - CHLOROPHYLL A-B BINDING PROTEIN 1, CHLOROPLASTIC-RELATED
7 Downregulated genes
Locus ID	baseMean [C]	baseMean [Si]	FC	padj	Annotation
Glyma.20G247800	187.777	30.3579	0.16167	0.000216354
Glyma.03G036400	284.703	59.3528	0.208473	8.61277e-09
Glyma.02G076700	85.9809	23.7712	0.276471	3.76234e-05
Glyma.20G183800	1033.23	320.211	0.309914	1.33381e-09
Glyma.04G165200	110.484	34.2418	0.309925	9.57089e-07
Glyma.11G129700	40.5588	15.5676	0.383828	0.000900133	(M=26) PTHR10353//PTHR10353:SF81 - GLYCOSYL HYDROLASE
Glyma.02G265900	73.9351	35.4878	0.479986	0.000194796	(M=5) PTHR10891//PTHR10891:SF615 - EF-HAND CALCIUM-BINDING DOMAIN CONTAINING PROTEIN
