# Supplementary material for: GmMYB176 Regulates Multiple Steps in Isoflavonoid Biosynthesis in Soybean
Source: Front Plant Sci. 2019 May 3;10:562. doi: 10.3389/fpls.2019.00562 (PMC6509752; doi:10.3389/fpls.2019.00562)
Supplement: Supplementary file 3 [file Table_3.XLSX]

## Sheet: Glyma IDs
Table S3. Isoflavonoid biosynthetic pathway genes and their chromosomal locations
Locus	Chromosomal Location	Phytozome annotation
Glyma.02G309300	Chr02:48287101..48289732	Phenylalanine lyase
Glyma.19G182300	Chr19:44118211..44122192	Phenylalanine lyase
Glyma.03G181600	Chr03:39351927..39355288	Phenylalanine lyase
Glyma.03G181700	Chr03:39362677..39366612	Phenylalanine lyase
Glyma.10G058200	Chr10:5328963..5333501	Phenylalanine lyase
Glyma.10G209800	Chr10:44173311..44179454	Phenylalanine lyase
Glyma.13G145000	Chr13:25758490..25763596	Phenylalanine lyase
Glyma.20G180800	Chr20:41891638..41898451	Phenylalanine lyase
Glyma.20G114200	Chr20:35592130..35594408	Cinnamate 4-hydroxylase
Glyma.10G275600	Chr10:49830805..49832699	Cinnamate 4-hydroxylase
Glyma.14G205200	Chr14:47041931..47046048	Cinnamate 4-hydroxylase
Glyma.02G236500	Chr02:42416141..42420467	Cinnamate 4-hydroxylase
Glyma.11G010500	Chr11:737013..741142	4-coumarate:CoA ligase
Glyma.11G091600	Chr11:6929293..6933159	4-coumarate:CoA ligase
Glyma.01G232400	Chr01:55890929..55894888	4-coumarate:CoA ligase
Glyma.07G112700	Chr07:11693308..11693747	4-coumarate:CoA ligase
Glyma.17G064400	Chr17:4952729..4957405	4-coumarate:CoA ligase
Glyma.17G064500	Chr17:4974218..4977314	4-coumarate:CoA ligase
Glyma.17G064600	Chr17:4988012..4993853	4-coumarate:CoA ligase
Glyma.13G095600	Chr13:21058816..21065920	4-coumarate:CoA ligase
Glyma.13G372000	Chr13:45701238..45704364	4-coumarate:CoA ligase
Glyma.13G323000	Chr13:41740800..41746265	4-coumarate:CoA ligase
Glyma.15G001700	Chr15:190985..194451	4-coumarate:CoA ligase
Glyma.09G211100	Chr09:43504097..43508529	4-coumarate:CoA ligase
Glyma.08G329700	Chr08:44747933..44751991	4-coumarate:CoA ligase
Glyma.18G136100	Chr18:19849144..19850682	4-coumarate:CoA ligase
Glyma.01G010000	Chr01:973266..978674	4-coumarate:CoA ligase
Glyma.18G076900	Chr18:7297071..7301111	4-coumarate:CoA ligase
Glyma.12G079600	Chr12:6236413..6239887	4-coumarate:CoA ligase
Glyma.11G194500	Chr11:26790542..26796536	4-coumarate:CoA ligase
Glyma.20G241500	Chr20:47259311..47261877	Chalcone isomerase	GmCHI1A
Glyma.20G241600	Chr20:47264269..47266795	Chalcone isomerase	GmCHI1B1
Glyma.10G292200	Chr10:51006927..51009538	Chalcone isomerase	GmCHI1B2
Glyma.20G241700	Chr20:47267106..47268550	Chalcone isomerase	GmCHI2
Glyma.13G262500	Chr13:36603843..36608523	Chalcone isomerase	GmCHI3A1
Glyma.15G242900	Chr15:46403868..46408623	Chalcone isomerase	GmCHI3A2
Glyma.03G154600	Chr03:36971024..36974353	Chalcone isomerase	GmCHI3B1
Glyma.19G156900	Chr19:41733799..41736875	Chalcone isomerase	GmCHI3B2
Glyma.14G098100	Chr14:9259148..9266365	Chalcone isomerase	GmCHI3C1
Glyma.17G226600	Chr17:38105929..38111302	Chalcone isomerase	GmCHI3C2
Glyma.06G143000	Chr06:11642031..11644022	Chalcone isomerase	GmCHI4A
Glyma.04G222400	Chr04:49304081..49306117	Chalcone isomerase	GmCHI4B
Glyma.08G109400	Chr08:8391364..8394840	Chalcone synthase	GmCHS1
Glyma.05G153200	Chr05:34687009..34693243	Chalcone synthase	GmCHS2
Glyma.08G109300	Chr08:8387509..8391327	Chalcone synthase	GmCHS3a
Glyma.08G110700	Chr08:8513952..8515719	Chalcone synthase	GmCHS4a
Glyma.08G109200	Chr08:8384742..8386542	Chalcone synthase	GmCHS5
Glyma.09G075200	Chr09:8145494..8147595 r	Chalcone synthase	GmCHS6
Glyma.01G228700	Chr01:55659010..55660950	Chalcone synthase	GmCHS7
Glyma.11G011500	Chr11:802453..804663	Chalcone synthase	GmCHS8
Glyma.08G109500	Chr08:8397944..8399751	Chalcone synthase	GmCHS9
Glyma.02G130400	Chr02:13399253..13401493	Chalcone synthase	GmCHS10
Glyma.01G091400	Chr01:27621455..27623628	Chalcone synthase	GmCHS11
Glyma.08G110400	Chr08:8478834..8480215	Chalcone synthase	GmCHS12
Glyma.19G105100	Chr19:35466392..35469297	Chalcone synthase	GmCHS13
Glyma.06G118500	Chr06:9644661..9650144	Chalcone synthase	GmCHS14
Glyma.08G110900	Chr08:8517799..8519303	Chalcone synthase	GmCHS3b
Glyma.08G110300	Chr08:8475793..8477410	Chalcone synthase	GmCHS3c
Glyma.08G110500	Chr08:8504479..8506020	Chalcone synthase	GmCHS4b
Glyma.02G307300	Chr02:48163443..48164865	Chalcone reductase
Glyma.09G170000	Chr09:39453516..39456085	Chalcone reductase
Glyma.09G280800	Chr09:49582690..49585841	Chalcone reductase
Glyma.14G005700	Chr14:463009..464543	Chalcone reductase
Glyma.16G219400	Chr16:37672779..37675776	Chalcone reductase
Glyma.16G219500	Chr16:37677371..37680638	Chalcone reductase
Glyma.18G285800	Chr18:56611460..56612978	Chalcone reductase
Glyma.18G208000	Chr18:49281954..49285153	Chalcone reductase
Glyma.20G031100	Chr20:3790362..3793599	Chalcone reductase
Glyma.07G202300	Chr07:37166660..37169027	Isoflavone synthase	GmIFS1
Glyma.13G173500	Chr13:28761503..28763755	Isoflavone synthase	GmIFS2
Glyma.02G067900	Chr02:5986285..5987684	Isoflavone 2'-monooxygenase
Glyma.09G049600	Chr09:4305877..4306472	Isoflavone 2'-monooxygenase
Glyma.16G149300	Chr16:30993255..30996642	Isoflavone 2'-monooxygenase
Glyma.09G049200	Chr09:4283716..4286575	Isoflavone 2'-monooxygenase
Glyma.11G093100	Chr11:7051962..7057456	Isoflavone 2'-monooxygenase
Glyma.01G190400	Chr01:52515056..52516522	Isoflavone 2'-monooxygenase
Glyma.08G089500	Chr08:6765669..6768017	Isoflavone 2'-monooxygenase
Glyma.08G089400	Chr08:6759742..6762340	Isoflavone 2'-monooxygenase
Glyma.15G156100	Chr15:13076997..13079333	Isoflavone 2'-monooxygenase
Glyma.18G220500	Chr18:50735188..50737943	Vestitone reductase
Glyma.09G269400	Chr09:48669469..48672113	Vestitone reductase
Glyma.09G269600	Chr09:48678731..48681590	Vestitone reductase
Glyma.09G269500	Chr09:48672715..48675501	Vestitone reductase
Glyma.12G238200	Chr12:39724608..39726753	Vestitone reductase
Glyma.13G203900	Chr13:31793697..31796601	Vestitone reductase
Glyma.18G220600	Chr18:50740923..50743827	Vestitone reductase
Glyma.12G238100	Chr12:39720595..39722785	Vestitone reductase
Glyma.13G203800	Chr13:31789318..31790899	Vestitone reductase
Glyma.12G237900	Chr12:39715962..39717797	Vestitone reductase
Glyma.01G134600	Chr01:45619439..45625938	Prenyltransferase	GmPT01
Glyma.10G295300	Chr10:51250135..51256351	Prenyltransferase	GmPT10a
Glyma.10G070100	Chr10:6923409..6931780	Prenyltransferase	GmPT10b
Glyma.10G070300	Chr10:7023173..7029710	Prenyltransferase	GmPT10d
Glyma.11G210300	Chr11:30238668..30248588	Prenyltransferase	GmPT11a
Glyma.11G210400	Chr11:30278128..30291380	Prenyltransferase	GmPT11b
Glyma.11G210500	Chr11:30310328..30320581	Prenyltransferase	GmPT11c
Glyma.20G245100	Chr20:47561270..47568860	Prenyltransferase	GmPT20

## Sheet: Sheet1
GmADTs
	"Glyma.13G319000",
	"Glyma.12G181800",
	"Glyma.11G189100",
	"Glyma.12G085500",
	"Glyma.17G012600",
	"Glyma.12G193000",
	"Glyma.09G004200",
	"Glyma.U021400",
	"Glyma.13G309300",
	"Glyma.12G072500"
