# Supplementary material for: GmMYB176 Regulates Multiple Steps in Isoflavonoid Biosynthesis in Soybean
Source: Front Plant Sci. 2019 May 3;10:562. doi: 10.3389/fpls.2019.00562 (PMC6509752; doi:10.3389/fpls.2019.00562)
Supplement: Supplementary file 4 [file Table_4.XLSX]

## Sheet: GmMYB176-OE 121 up 28 down
Table S4. List of differentially produced compounds identified by LC-MS/MS in GmMYB176-Si and GmMYB176-OE hairy roots.
GmMYB176-OE vs Control
mz	Retention time	P value	log2 Fold change	ESI
Upregulated (121)
208.154	0.843941	0.0823564	5.53526	positive
179.034	2.75949	0.0304622	3.28426	negative
192.159	0.668192	0.027482	3.23179	positive
209.029	0.454595	0.0947395	3.15154	negative
192.159	0.490893	0.0883655	3.02445	positive
193.162	0.499813	0.0847436	2.95734	positive
793.438	3.40014	0.0872778	2.77969	negative
794.441	3.40014	0.0952704	2.70298	negative
188.071	2.83087	0.0261731	2.53129	negative
1002.54	3.39815	0.0264153	2.16758	negative
191.019	0.483413	0.0861689	2.14661	negative
1001.53	3.39808	0.0266492	2.10511	negative
421.345	3.40027	0.091967	1.88241	positive
684.376	4.48708	0.0924238	1.85449	positive
373.129	3.41943	0.0265184	1.84752	negative
694.425	3.81005	0.0264153	1.70677	negative
439.356	3.19405	0.0961708	1.70567	positive
695.427	3.81005	0.0278592	1.69005	negative
971.521	3.50329	0.0268169	1.68905	negative
693.422	3.81095	0.0264153	1.68813	negative
285.239	3.75527	0.0783444	1.688	positive
422.348	3.68239	0.0710902	1.67713	positive
457.366	3.20342	0.0986737	1.66647	positive
203.179	3.79943	0.0812855	1.65962	positive
439.356	3.99204	0.0689153	1.65328	positive
826.467	3.60252	0.0262171	1.64272	negative
825.464	3.60213	0.0261731	1.63681	negative
631.418	3.51516	0.0688935	1.63649	positive
485.13	2.73451	0.0892141	1.62229	negative
278.063	2.79858	0.0892809	1.62037	positive
123.008	3.51349	0.0839814	1.60919	positive
441.371	3.38795	0.0505095	1.59845	positive
284.236	3.7585	0.0774577	1.58003	positive
280.117	3.08812	0.0537609	1.56578	positive
421.345	3.19389	0.0863767	1.54662	positive
631.418	3.80403	0.0692782	1.54518	positive
672.414	3.80536	0.0568921	1.54399	positive
173.044	3.48426	0.091654	1.53653	positive
421.345	3.68329	0.0821621	1.50987	positive
613.407	3.51364	0.0861689	1.50823	positive
853.459	3.69001	0.0568921	1.50679	negative
425.367	3.51216	0.0847436	1.5039	positive
440.359	3.39589	0.0850708	1.50058	positive
442.374	3.51282	0.0825348	1.49895	positive
813.487	3.51465	0.0839323	1.4988	positive
442.374	3.80068	0.0737578	1.49745	positive
397.114	2.73659	0.0394179	1.49613	negative
191.054	3.80403	0.0704437	1.49403	positive
811.481	3.51349	0.083456	1.48551	positive
435.093	2.63811	0.0261731	1.47283	negative
441.371	3.80437	0.0783444	1.46504	positive
812.484	3.51282	0.0861365	1.46331	positive
691.406	4.00071	0.0444819	1.46291	negative
220.096	3.08816	0.0576853	1.45348	positive
268.083	3.17301	0.0279497	1.44883	negative
809.465	3.68587	0.0872778	1.44313	positive
439.355	3.68329	0.0849135	1.443	positive
810.468	3.68756	0.0892141	1.44195	positive
423.361	3.38802	0.0892809	1.44126	positive
381.117	2.73033	0.0798203	1.42598	positive
424.364	3.80344	0.083456	1.42538	positive
808.456	3.68961	0.0574685	1.4251	negative
315.267	3.51027	0.0826998	1.4225	positive
406.353	3.51349	0.0898687	1.41925	positive
405.35	3.51282	0.0867959	1.41851	positive
201.163	3.51282	0.0949487	1.4111	positive
413.108	2.60987	0.0268169	1.40663	negative
854.462	3.69041	0.0647935	1.40644	negative
191.054	3.51098	0.081656	1.40163	positive
133.049	0.791748	0.0261731	1.39835	negative
307.226	3.75256	0.0923689	1.39418	positive
357.264	3.81786	0.0608238	1.39066	negative
217.194	3.51349	0.0859907	1.3904	positive
779.458	3.60215	0.0329612	1.38355	negative
423.361	3.80414	0.0851373	1.38318	positive
177.163	3.51349	0.0871785	1.37981	positive
395.276	4.52149	0.081656	1.37413	positive
831.447	3.68418	0.0863767	1.36762	positive
405.35	3.80368	0.0923689	1.36615	positive
671.41	3.80459	0.0892141	1.35502	positive
857.48	3.51948	0.0509085	1.35092	negative
424.364	3.51098	0.0949487	1.34839	positive
229.194	3.51349	0.0914925	1.34226	positive
226.07	3.11692	0.0656632	1.33798	positive
807.453	3.69014	0.073067	1.33452	negative
203.179	3.51216	0.0861686	1.32867	positive
395.276	4.33267	0.0576853	1.32031	positive
871.47	3.20714	0.0869579	1.32028	negative
803.452	3.6009	0.0861689	1.31386	positive
189.163	3.51378	0.089723	1.30442	positive
136.086	5.83876	0.0294887	1.30376	positive
155.033	3.51282	0.0973018	1.29493	positive
127.039	2.21892	0.0918267	1.2849	positive
255.07	2.83879	0.0363525	1.28476	negative
856.478	3.51948	0.0518802	1.28223	negative
855.474	3.52096	0.0521172	1.27891	negative
215.179	3.51349	0.0906617	1.27664	positive
204.086	2.24238	0.0576853	1.25606	positive
835.468	3.51422	0.073067	1.24081	positive
254.067	2.8332	0.0279784	1.23676	negative
172.06	2.23767	0.0607507	1.23061	positive
810.472	3.51948	0.0598144	1.23045	negative
190.07	1.94769	0.0647935	1.21926	positive
227.074	3.11252	0.0669778	1.21915	positive
809.469	3.52259	0.0598144	1.21464	negative
834.466	3.51422	0.0774577	1.20766	positive
387.13	2.98372	0.0847436	1.2021	negative
833.463	3.51422	0.074875	1.20161	positive
825.464	3.20754	0.0914337	1.19824	negative
256.081	2.43391	0.0892141	1.19789	positive
811.475	3.52245	0.0701122	1.19339	negative
421.109	2.73076	0.0736723	1.17227	positive
343.249	3.43586	0.0743057	1.12938	negative
128.034	0.821015	0.0949487	1.1284	negative
335.123	2.69207	0.0890033	1.11649	positive
112.087	4.84799	0.0580912	1.10745	positive
341.233	3.32774	0.0783444	1.09872	negative
239.074	3.46146	0.0848027	1.08257	positive
172.06	1.93547	0.0616487	1.04535	positive
363.249	4.41751	0.0863767	1.04363	positive
184.06	2.28267	0.0831643	1.01948	positive
Downregulated (28)
499.34	2.4842	0.0322788	-1.04442	negative
149.023	0.225258	0.0972935	-1.06368	positive
436.132	2.46607	0.0598144	-1.10886	negative
371.218	2.46633	0.0264153	-1.11587	negative
515.327	2.47593	0.0710902	-1.12776	negative
194.117	0.513965	0.0974148	-1.14028	positive
132.055	5.27218	0.0713698	-1.18392	negative
435.129	2.46579	0.0548724	-1.21122	negative
298.212	2.35207	0.0923489	-1.25859	positive
283.174	2.2161	0.0777008	-1.26472	positive
498.337	2.48458	0.0267908	-1.27176	negative
163.038	0.544963	0.0512949	-1.28546	positive
134.864	4.16399	0.0271635	-1.44938	negative
491.297	4.53372	0.0652864	-1.46814	positive
202.179	0.485235	0.0844366	-1.50769	positive
225.795	4.22061	0.0719166	-1.57853	negative
174.955	2.58037	0.028311	-1.6305	negative
112.984	0.62847	0.0261731	-1.667	negative
242.176	3.09368	0.0483659	-2.15264	negative
565.321	2.47422	0.0261731	-2.42622	negative
575.502	4.17669	0.00982685	-2.57633	positive
272.258	4.19822	0.0435892	-2.96191	positive
415.21	3.68805	0.0774957	-3.07211	positive
226.18	3.08776	0.0267908	-3.19133	positive
575.501	3.79356	0.0288843	-3.25641	positive
171.149	0.833987	0.0576853	-3.79591	positive
325.357	3.68547	0.0464085	-7.03935	positive
353.388	3.85496	0.0395508	-7.42182	positive

## Sheet: OE
GmMYB176-OE vs Control
Upregulated
	mz	rt	P value	log2 FC	ESI
1	208.154	0.843941	0.0823564	5.53526	positive
2	179.034	2.75949	0.0304622	3.28426	negative
3	192.159	0.668192	0.027482	3.23179	positive
4	209.029	0.454595	0.0947395	3.15154	negative
5	192.159	0.490893	0.0883655	3.02445	positive
6	193.162	0.499813	0.0847436	2.95734	positive
7	793.438	3.40014	0.0872778	2.77969	negative
8	794.441	3.40014	0.0952704	2.70298	negative
9	188.071	2.83087	0.0261731	2.53129	negative
10	1002.54	3.39815	0.0264153	2.16758	negative
11	191.019	0.483413	0.0861689	2.14661	negative
12	1001.53	3.39808	0.0266492	2.10511	negative
13	421.345	3.40027	0.091967	1.88241	positive
14	684.376	4.48708	0.0924238	1.85449	positive
15	373.129	3.41943	0.0265184	1.84752	negative
16	694.425	3.81005	0.0264153	1.70677	negative
17	439.356	3.19405	0.0961708	1.70567	positive
18	695.427	3.81005	0.0278592	1.69005	negative
19	971.521	3.50329	0.0268169	1.68905	negative
20	693.422	3.81095	0.0264153	1.68813	negative
21	285.239	3.75527	0.0783444	1.688	positive
22	422.348	3.68239	0.0710902	1.67713	positive
23	457.366	3.20342	0.0986737	1.66647	positive
24	203.179	3.79943	0.0812855	1.65962	positive
25	439.356	3.99204	0.0689153	1.65328	positive
26	826.467	3.60252	0.0262171	1.64272	negative
27	825.464	3.60213	0.0261731	1.63681	negative
28	631.418	3.51516	0.0688935	1.63649	positive
29	485.13	2.73451	0.0892141	1.62229	negative
30	278.063	2.79858	0.0892809	1.62037	positive
31	123.008	3.51349	0.0839814	1.60919	positive
32	441.371	3.38795	0.0505095	1.59845	positive
33	284.236	3.7585	0.0774577	1.58003	positive
34	280.117	3.08812	0.0537609	1.56578	positive
35	421.345	3.19389	0.0863767	1.54662	positive
36	631.418	3.80403	0.0692782	1.54518	positive
37	672.414	3.80536	0.0568921	1.54399	positive
38	173.044	3.48426	0.091654	1.53653	positive
39	421.345	3.68329	0.0821621	1.50987	positive
40	613.407	3.51364	0.0861689	1.50823	positive
41	853.459	3.69001	0.0568921	1.50679	negative
42	425.367	3.51216	0.0847436	1.5039	positive
43	440.359	3.39589	0.0850708	1.50058	positive
44	442.374	3.51282	0.0825348	1.49895	positive
45	813.487	3.51465	0.0839323	1.4988	positive
46	442.374	3.80068	0.0737578	1.49745	positive
47	397.114	2.73659	0.0394179	1.49613	negative
48	191.054	3.80403	0.0704437	1.49403	positive
49	811.481	3.51349	0.083456	1.48551	positive
50	435.093	2.63811	0.0261731	1.47283	negative
51	441.371	3.80437	0.0783444	1.46504	positive
52	812.484	3.51282	0.0861365	1.46331	positive
53	691.406	4.00071	0.0444819	1.46291	negative
54	220.096	3.08816	0.0576853	1.45348	positive
55	268.083	3.17301	0.0279497	1.44883	negative
56	809.465	3.68587	0.0872778	1.44313	positive
57	439.355	3.68329	0.0849135	1.443	positive
58	810.468	3.68756	0.0892141	1.44195	positive
59	423.361	3.38802	0.0892809	1.44126	positive
60	381.117	2.73033	0.0798203	1.42598	positive
61	424.364	3.80344	0.083456	1.42538	positive
62	808.456	3.68961	0.0574685	1.4251	negative
63	315.267	3.51027	0.0826998	1.4225	positive
64	406.353	3.51349	0.0898687	1.41925	positive
65	405.35	3.51282	0.0867959	1.41851	positive
66	201.163	3.51282	0.0949487	1.4111	positive
67	413.108	2.60987	0.0268169	1.40663	negative
68	854.462	3.69041	0.0647935	1.40644	negative
69	191.054	3.51098	0.081656	1.40163	positive
70	133.049	0.791748	0.0261731	1.39835	negative
71	307.226	3.75256	0.0923689	1.39418	positive
72	357.264	3.81786	0.0608238	1.39066	negative
73	217.194	3.51349	0.0859907	1.3904	positive
74	779.458	3.60215	0.0329612	1.38355	negative
75	423.361	3.80414	0.0851373	1.38318	positive
76	177.163	3.51349	0.0871785	1.37981	positive
77	395.276	4.52149	0.081656	1.37413	positive
78	831.447	3.68418	0.0863767	1.36762	positive
79	405.35	3.80368	0.0923689	1.36615	positive
80	671.41	3.80459	0.0892141	1.35502	positive
81	857.48	3.51948	0.0509085	1.35092	negative
82	424.364	3.51098	0.0949487	1.34839	positive
83	229.194	3.51349	0.0914925	1.34226	positive
84	226.07	3.11692	0.0656632	1.33798	positive
85	807.453	3.69014	0.073067	1.33452	negative
86	203.179	3.51216	0.0861686	1.32867	positive
87	395.276	4.33267	0.0576853	1.32031	positive
88	871.47	3.20714	0.0869579	1.32028	negative
89	803.452	3.6009	0.0861689	1.31386	positive
90	189.163	3.51378	0.089723	1.30442	positive
91	136.086	5.83876	0.0294887	1.30376	positive
92	155.033	3.51282	0.0973018	1.29493	positive
93	127.039	2.21892	0.0918267	1.2849	positive
94	255.07	2.83879	0.0363525	1.28476	negative
95	856.478	3.51948	0.0518802	1.28223	negative
96	855.474	3.52096	0.0521172	1.27891	negative
97	215.179	3.51349	0.0906617	1.27664	positive
98	204.086	2.24238	0.0576853	1.25606	positive
99	835.468	3.51422	0.073067	1.24081	positive
100	254.067	2.8332	0.0279784	1.23676	negative
101	172.06	2.23767	0.0607507	1.23061	positive
102	810.472	3.51948	0.0598144	1.23045	negative
103	190.07	1.94769	0.0647935	1.21926	positive
104	227.074	3.11252	0.0669778	1.21915	positive
105	809.469	3.52259	0.0598144	1.21464	negative
106	834.466	3.51422	0.0774577	1.20766	positive
107	387.13	2.98372	0.0847436	1.2021	negative
108	833.463	3.51422	0.074875	1.20161	positive
109	825.464	3.20754	0.0914337	1.19824	negative
110	256.081	2.43391	0.0892141	1.19789	positive
111	811.475	3.52245	0.0701122	1.19339	negative
112	421.109	2.73076	0.0736723	1.17227	positive
113	343.249	3.43586	0.0743057	1.12938	negative
114	128.034	0.821015	0.0949487	1.1284	negative
115	335.123	2.69207	0.0890033	1.11649	positive
116	112.087	4.84799	0.0580912	1.10745	positive
117	341.233	3.32774	0.0783444	1.09872	negative
118	239.074	3.46146	0.0848027	1.08257	positive
119	172.06	1.93547	0.0616487	1.04535	positive
120	363.249	4.41751	0.0863767	1.04363	positive
121	184.06	2.28267	0.0831643	1.01948	positive
Downregulated
	mz	rt	P value	log2 FC	ESI
1	499.34	2.4842	0.0322788	-1.04442	negative
2	149.023	0.225258	0.0972935	-1.06368	positive
3	436.132	2.46607	0.0598144	-1.10886	negative
4	371.218	2.46633	0.0264153	-1.11587	negative
5	515.327	2.47593	0.0710902	-1.12776	negative
6	194.117	0.513965	0.0974148	-1.14028	positive
7	132.055	5.27218	0.0713698	-1.18392	negative
8	435.129	2.46579	0.0548724	-1.21122	negative
9	298.212	2.35207	0.0923489	-1.25859	positive
10	283.174	2.2161	0.0777008	-1.26472	positive
11	498.337	2.48458	0.0267908	-1.27176	negative
12	163.038	0.544963	0.0512949	-1.28546	positive
13	134.864	4.16399	0.0271635	-1.44938	negative
14	491.297	4.53372	0.0652864	-1.46814	positive
15	202.179	0.485235	0.0844366	-1.50769	positive
16	225.795	4.22061	0.0719166	-1.57853	negative
17	174.955	2.58037	0.028311	-1.6305	negative
18	112.984	0.62847	0.0261731	-1.667	negative
19	242.176	3.09368	0.0483659	-2.15264	negative
20	565.321	2.47422	0.0261731	-2.42622	negative
21	575.502	4.17669	0.00982685	-2.57633	positive
22	272.258	4.19822	0.0435892	-2.96191	positive
23	415.21	3.68805	0.0774957	-3.07211	positive
24	226.18	3.08776	0.0267908	-3.19133	positive
25	575.501	3.79356	0.0288843	-3.25641	positive
26	171.149	0.833987	0.0576853	-3.79591	positive
27	325.357	3.68547	0.0464085	-7.03935	positive
28	353.388	3.85496	0.0395508	-7.42182	positive

## Sheet: Si
GmMYB176-Si vs Control
Upregulated
	mz	rt	P value	log2 FC	ESI
1	143.938	4.15342	0.0652864	2.22709	negative
2	336.859	4.20164	0.0352056	1.42913	negative
3	112.087	4.84799	0.0949487	1.15621	positive
downregulated
	mz	rt	P value	log2 FC	ESI
1	487.305	2.48439	0.0914925	-1.00974	negative
2	171.149	2.89372	0.0992672	-1.01873	positive
3	106.04	5.36142	0.0923689	-1.02359	negative
4	225.795	4.22061	0.0949487	-1.02844	negative
5	325.184	4.81763	0.0261731	-1.03457	negative
6	149.023	0.225258	0.0819519	-1.05916	positive
7	158.154	3.45694	0.0264283	-1.06167	positive
8	197.807	2.62836	0.0821621	-1.06223	negative
9	493.85	5.60664	0.0986671	-1.06773	positive
10	569.264	2.4842	0.0716057	-1.08144	negative
11	137.023	2.73438	0.0871785	-1.09885	negative
12	132.055	5.27218	0.0778788	-1.10739	negative
13	236.105	3.54424	0.0623194	-1.11158	negative
14	475.124	2.73438	0.094015	-1.11514	negative
15	724.505	2.58043	0.0388399	-1.11542	negative
16	131.035	4.81714	0.0375844	-1.11831	negative
17	515.863	5.58993	0.0779482	-1.14499	positive
18	371.218	2.46633	0.0509085	-1.15313	negative
19	427.208	4.22415	0.0580912	-1.15661	positive
20	559.889	5.5609	0.0796179	-1.16262	positive
21	136.861	0.486284	0.0791103	-1.16876	negative
22	257.266	4.74751	0.0604773	-1.17172	positive
23	177.055	3.10589	0.0643996	-1.17258	negative
24	265.252	4.82525	0.0548724	-1.17761	positive
25	284.236	3.7585	0.0716057	-1.18154	positive
26	386.237	2.65813	0.0446851	-1.18577	negative
27	263.236	4.56301	0.0522737	-1.1877	positive
28	118.065	2.19137	0.0261731	-1.19057	positive
29	490.306	2.47514	0.0518802	-1.19204	negative
30	269.174	3.86384	0.0972935	-1.19629	positive
31	144.088	4.08999	0.0637519	-1.19824	positive
32	212.052	1.93547	0.0483659	-1.19949	positive
33	285.239	3.75527	0.0724758	-1.21304	positive
34	341.261	2.57904	0.0743057	-1.22134	positive
35	256.263	4.74765	0.0512949	-1.22241	positive
36	267.171	4.06906	0.0512949	-1.22278	positive
37	488.309	2.48401	0.0974707	-1.22377	negative
38	282.278	4.82658	0.0477685	-1.22514	positive
39	245.153	4.08503	0.0741553	-1.2294	positive
40	230.175	3.12186	0.0456522	-1.23509	positive
41	128.019	0.374393	0.0847436	-1.24174	positive
42	217.067	0.698235	0.0737578	-1.24232	positive
43	132.867	0.485458	0.0821621	-1.25025	negative
44	455.348	2.4814	0.089723	-1.25036	positive
45	280.263	4.56538	0.0419639	-1.25909	positive
46	537.876	5.57648	0.0576853	-1.26706	positive
47	308.193	2.25422	0.0950357	-1.26983	positive
48	281.266	4.56512	0.0415258	-1.28057	positive
49	280.162	2.09394	0.0261731	-1.28422	positive
50	410.336	3.233	0.0831643	-1.2856	positive
51	423.198	3.922	0.0475468	-1.29206	positive
52	427.327	2.50561	0.083456	-1.2959	positive
53	174.955	2.58037	0.0272587	-1.29789	negative
54	329.135	3.72476	0.0337114	-1.31315	positive
55	323.145	3.74556	0.0279784	-1.31408	positive
56	310.248	2.91315	0.0783718	-1.31811	positive
57	284.294	5.23704	0.0604773	-1.31847	positive
58	191.106	3.74023	0.0337114	-1.31948	positive
59	284.284	4.82517	0.0391304	-1.32295	positive
60	250.16	2.2618	0.0574386	-1.32551	positive
61	477.33	2.48568	0.0858504	-1.32706	positive
62	169.122	3.58562	0.0509085	-1.32924	positive
63	167.106	3.741	0.0596141	-1.32981	positive
64	260.052	2.88449	0.0914925	-1.33746	positive
65	313.211	2.57904	0.088523	-1.33869	positive
66	228.178	2.26657	0.0892809	-1.3529	positive
67	195.137	3.20442	0.0656632	-1.35716	positive
68	286.248	2.18242	0.0918267	-1.35899	positive
69	421.316	2.86538	0.0736723	-1.36076	positive
70	229.19	2.67387	0.0598245	-1.36155	positive
71	209.154	3.46786	0.0666858	-1.36799	negative
72	603.915	5.53451	0.0505483	-1.37449	positive
73	393.31	3.45125	0.0475468	-1.37575	positive
74	282.217	2.59779	0.0791103	-1.37817	positive
75	249.157	2.2614	0.0516837	-1.38081	positive
76	253.144	3.46829	0.0791103	-1.38149	negative
77	195.029	3.02048	0.0875989	-1.3824	negative
78	482.859	5.60367	0.0581404	-1.38249	positive
79	491.298	2.4814	0.0643996	-1.38333	positive
80	307.235	3.32688	0.0374142	-1.38587	positive
81	371.3	2.18742	0.0761515	-1.38592	positive
82	301.211	2.48127	0.0892809	-1.39606	positive
83	303.203	3.08812	0.0929902	-1.39705	positive
84	408.281	4.72129	0.0847883	-1.39857	positive
85	581.902	5.55114	0.0518802	-1.40086	positive
86	193.122	3.9015	0.0576853	-1.40303	positive
87	313.284	3.63003	0.0548724	-1.40839	positive
88	688.482	4.54533	0.073067	-1.41156	positive
89	523.156	3.85695	0.0306343	-1.41185	positive
90	491.372	5.60367	0.0689153	-1.4155	positive
91	202.18	0.808224	0.0608238	-1.41559	positive
92	187.097	2.73028	0.0643996	-1.41783	negative
93	257.174	3.89476	0.0475468	-1.4182	positive
94	386.264	2.39572	0.0948501	-1.42194	positive
95	409.316	2.81606	0.0688935	-1.42248	positive
96	253.161	3.87756	0.0548724	-1.426	positive
97	359.733	2.57012	0.0323291	-1.43988	positive
98	492.376	5.60213	0.0643996	-1.44227	positive
99	272.196	2.22534	0.0637519	-1.44576	positive
100	514.389	5.5897	0.0719868	-1.44906	positive
101	340.76	2.57876	0.0287041	-1.45011	positive
102	424.248	2.88449	0.0545838	-1.45272	positive
103	317.219	3.23328	0.0821621	-1.45343	positive
104	513.386	5.58993	0.0688935	-1.45433	positive
105	227.676	2.47682	0.0437082	-1.45501	positive
106	277.188	2.84556	0.0898687	-1.45511	positive
107	197.807	2.25527	0.0898687	-1.45814	negative
108	216.086	2.28266	0.0588816	-1.45874	positive
109	195.81	2.26311	0.082329	-1.46046	negative
110	286.211	2.25547	0.081656	-1.46061	positive
111	411.34	3.23276	0.0761515	-1.46202	positive
112	184.133	2.62488	0.0736723	-1.46271	positive
113	704.5	2.57012	0.0375844	-1.46323	positive
114	341.763	2.56972	0.027482	-1.46434	positive
115	215.106	3.72165	0.0261731	-1.46462	positive
116	359.232	2.57049	0.0288843	-1.46474	positive
117	713.473	2.57449	0.0261731	-1.4663	negative
118	423.245	2.88428	0.0516837	-1.46807	positive
119	340.259	2.56997	0.028311	-1.46936	positive
120	246.148	2.47547	0.027482	-1.46942	positive
121	367.218	2.57751	0.0337114	-1.46958	positive
122	211.132	3.24166	0.0576853	-1.47471	positive
123	430.303	3.13666	0.0730767	-1.47799	positive
124	367.72	2.57751	0.0329612	-1.47816	positive
125	171.103	2.03116	0.0582694	-1.4786	positive
126	402.267	2.88753	0.0643996	-1.47969	positive
127	166.049	2.50564	0.0688935	-1.48084	positive
128	231.137	4.10785	0.0516837	-1.48175	positive
129	533.402	3.18438	0.0861689	-1.48367	positive
130	411.198	3.77543	0.0312032	-1.48446	positive
131	484.383	4.16663	0.0408714	-1.48752	positive
132	322.2	4.08059	0.0741553	-1.48825	positive
133	184.057	0.790297	0.0576853	-1.48874	positive
134	283.189	3.50422	0.0623194	-1.49161	positive
135	206.1	2.18759	0.089723	-1.49418	positive
136	198.148	2.62652	0.0426659	-1.49425	positive
137	475.324	2.49377	0.0801911	-1.49533	positive
138	513.887	5.58951	0.0604773	-1.49554	positive
139	521.405	3.11757	0.0863767	-1.49648	positive
140	558.916	5.5608	0.0526927	-1.49723	positive
141	228.159	2.88372	0.0643375	-1.50001	positive
142	326.243	2.52192	0.0953141	-1.50009	positive
143	535.398	5.57317	0.0629273	-1.5009	positive
144	134.864	0.486284	0.053222	-1.50164	negative
145	394.313	3.45971	0.0408714	-1.50169	positive
146	285.253	3.31955	0.0512949	-1.5017	positive
147	453.342	2.50418	0.0398897	-1.50312	positive
148	397.324	3.07848	0.0820495	-1.50372	positive
149	456.351	2.47682	0.0397999	-1.50461	positive
150	297.253	3.36703	0.0641472	-1.50508	positive
151	428.311	2.69941	0.0810544	-1.50557	positive
152	125.06	2.62618	0.0853055	-1.50573	positive
153	172.106	2.02299	0.0872778	-1.50962	positive
154	341.174	4.21894	0.0630455	-1.50972	positive
155	118.086	0.469781	0.0370208	-1.51038	positive
156	251.146	3.67903	0.0596141	-1.51083	positive
157	440.311	2.74672	0.07375	-1.51119	positive
158	278.247	3.7674	0.0548724	-1.51172	positive
159	381.293	2.89932	0.0758192	-1.51235	positive
160	209.045	2.51626	0.0736723	-1.51271	negative
161	327.227	2.68061	0.0688935	-1.5129	positive
162	280.263	3.94015	0.0312134	-1.51378	positive
163	327.246	2.5231	0.0818449	-1.51421	positive
164	399.161	3.25164	0.0606203	-1.51455	positive
165	269.222	3.02809	0.0736723	-1.51458	positive
166	434.273	4.06005	0.0599522	-1.51578	positive
167	271.237	3.1595	0.0669778	-1.516	positive
168	193.086	3.41943	0.081656	-1.5163	negative
169	370.306	2.95668	0.0637055	-1.51771	positive
170	323.221	3.81686	0.0643375	-1.51781	positive
171	528.409	4.15058	0.0394179	-1.51802	positive
172	371.264	2.24302	0.0446851	-1.51836	positive
173	228.086	2.70167	0.0867959	-1.51877	positive
174	346.221	3.73826	0.0588816	-1.51964	positive
175	348.772	2.31529	0.0693371	-1.52057	positive
176	415.292	3.46035	0.0482171	-1.52059	positive
177	535.9	5.57226	0.0599522	-1.52096	positive
178	267.206	2.91845	0.0812855	-1.5217	positive
179	137.096	3.58271	0.0363525	-1.52216	positive
180	410.177	3.63957	0.0312134	-1.52282	positive
181	701.491	2.57064	0.0294887	-1.52619	positive
182	308.232	2.81788	0.0623006	-1.52655	positive
183	325.236	4.1663	0.0892141	-1.5303	positive
184	702.494	2.57418	0.0294887	-1.53292	positive
185	476.327	2.51425	0.0578361	-1.53361	positive
186	329.243	2.75813	0.0596278	-1.53361	positive
187	536.402	5.57648	0.0637519	-1.53479	positive
188	408.321	3.12725	0.0707793	-1.5351	positive
189	309.253	3.36996	0.0658316	-1.53648	positive
190	255.195	3.65357	0.0475094	-1.53658	positive
191	257.138	3.58147	0.0379543	-1.53675	positive
192	418.303	3.07923	0.0834238	-1.53821	positive
193	181.049	0.525002	0.0440947	-1.5384	positive
194	265.179	3.50538	0.0576853	-1.53971	positive
195	143.085	4.09199	0.0475094	-1.54016	positive
196	401.264	2.88698	0.0337114	-1.54071	positive
197	343.277	2.65357	0.071241	-1.54141	positive
198	237.184	3.64933	0.0475468	-1.54251	positive
199	195.122	2.09006	0.0867959	-1.54587	positive
200	565.321	2.47422	0.0323291	-1.54597	negative
201	341.274	2.31632	0.0608238	-1.54716	positive
202	229.143	3.58127	0.0286612	-1.54819	positive
203	396.321	3.07879	0.0793365	-1.54841	positive
204	526.885	5.57226	0.0439258	-1.5491	positive
205	380.29	2.89409	0.0717994	-1.55012	positive
206	253.179	3.56752	0.0509085	-1.55028	positive
207	242.194	2.71939	0.0736723	-1.55154	positive
208	287.196	2.37628	0.0637519	-1.55176	positive
209	148.039	2.50564	0.0661978	-1.55218	positive
210	209.164	2.26101	0.0345481	-1.55234	positive
211	703.497	2.57405	0.029556	-1.55247	positive
212	241.143	3.74141	0.0312134	-1.55257	positive
213	221.189	3.51659	0.083456	-1.55431	positive
214	435.332	3.00087	0.0588816	-1.55531	positive
215	407.132	3.32458	0.0928113	-1.55604	positive
216	464.334	2.62475	0.0363525	-1.558	positive
217	203.089	2.3645	0.0939702	-1.55923	positive
218	331.253	2.56975	0.0264153	-1.56036	positive
219	220.115	2.36856	0.0949487	-1.56081	positive
220	441.342	2.61822	0.0761515	-1.56181	positive
221	432.318	3.23252	0.0576853	-1.56223	positive
222	202.047	2.51357	0.0958443	-1.56265	positive
223	223.141	2.27291	0.0463936	-1.5647	positive
224	557.913	5.56085	0.0575394	-1.56569	positive
225	461.328	3.16048	0.0905555	-1.56598	positive
226	293.218	3.15592	0.0630717	-1.56646	positive
227	412.352	3.30972	0.053222	-1.56747	positive
228	313.231	2.40566	0.0689153	-1.56802	positive
229	440.102	2.39616	0.0953141	-1.56847	positive
230	284.725	2.70117	0.0949487	-1.56869	positive
231	195.149	2.88883	0.0512949	-1.57047	positive
232	217.067	0.488423	0.081656	-1.57092	positive
233	175.148	3.51364	0.0939424	-1.57144	positive
234	256.209	2.84574	0.0762558	-1.57149	positive
235	342.274	2.64831	0.0707793	-1.57453	positive
236	766.528	4.3328	0.095131	-1.57755	positive
237	717.465	2.56992	0.0272587	-1.57779	positive
238	286.256	3.32688	0.04799	-1.57931	positive
239	227.175	2.48674	0.0294887	-1.57957	positive
240	388.253	2.30364	0.0598144	-1.58147	positive
241	548.898	5.55395	0.0518802	-1.58219	positive
242	795.358	3.63927	0.0427211	-1.58271	positive
243	299.268	3.47708	0.0502435	-1.58419	positive
244	666.469	4.5647	0.083456	-1.58509	positive
245	300.263	2.30608	0.0801911	-1.58554	positive
246	271.059	2.54087	0.0914925	-1.5857	positive
247	460.325	3.15861	0.099387	-1.58649	positive
248	239.175	2.61671	0.0713698	-1.58998	positive
249	453.844	2.62181	0.0288843	-1.59415	positive
250	187.057	0.686314	0.0733047	-1.59599	positive
251	557.411	5.56085	0.0512949	-1.59626	positive
252	301.231	2.31719	0.089499	-1.59656	positive
253	209.153	3.61072	0.0509085	-1.59657	positive
254	493.373	2.87432	0.0798203	-1.59734	positive
255	305.219	3.19062	0.0736723	-1.5978	positive
256	276.727	2.56974	0.0279497	-1.59899	positive
257	209.164	3.09789	0.0455773	-1.59998	positive
258	241.143	3.31889	0.0512949	-1.60072	positive
259	369.293	2.82621	0.0672111	-1.60216	positive
260	625.927	5.52209	0.0279497	-1.60359	positive
261	404.287	2.94999	0.060728	-1.60584	positive
262	426.144	3.26154	0.0737763	-1.60585	positive
263	338.243	2.57916	0.0666868	-1.6089	positive
264	133.101	3.51659	0.0858284	-1.60895	positive
265	258.169	3.10775	0.0482171	-1.61164	positive
266	558.415	5.5608	0.0487436	-1.61173	positive
267	314.219	2.87028	0.0261731	-1.61373	positive
268	219.112	2.36585	0.083456	-1.61454	positive
269	290.725	2.74205	0.0972935	-1.61566	positive
270	189.073	2.18759	0.0847436	-1.61661	positive
271	396.331	4.18591	0.027482	-1.61672	positive
272	425.14	3.26128	0.0669778	-1.61716	positive
273	419.122	2.39379	0.0847436	-1.61717	positive
274	282.225	3.08321	0.0851373	-1.61757	positive
275	385.316	2.20057	0.0774295	-1.61788	positive
276	471.353	2.27071	0.0322788	-1.61816	positive
277	202.086	2.36584	0.0861689	-1.61951	positive
278	485.198	3.42225	0.0839323	-1.62195	positive
279	296.24	3.23746	0.0647935	-1.62215	positive
280	257.222	2.96155	0.0588816	-1.62309	positive
281	382.305	2.95635	0.0627733	-1.62566	positive
282	373.2	4.22476	0.0548724	-1.62575	positive
283	144.08	2.19012	0.0688935	-1.62634	positive
284	275.127	3.36368	0.0512949	-1.62676	positive
285	876.658	5.63683	0.0652864	-1.62896	positive
286	401.107	2.71188	0.0986671	-1.63189	positive
287	294.107	2.03039	0.0512949	-1.63369	positive
288	368.29	2.82723	0.0576853	-1.63437	positive
289	281.222	3.08321	0.0861689	-1.63472	positive
290	283.237	3.18728	0.0817695	-1.63574	positive
291	470.368	2.19704	0.0518802	-1.63721	positive
292	367.278	2.80212	0.0821522	-1.63786	positive
293	399.192	4.0693	0.0855962	-1.63795	positive
294	227.127	3.74506	0.0363525	-1.63992	positive
295	476.305	2.37434	0.0288843	-1.64133	positive
296	265	0.683757	0.0851373	-1.64141	positive
297	504.872	5.58941	0.0409575	-1.64189	positive
298	415.323	4.4272	0.0516837	-1.64202	positive
299	433.112	2.54149	0.0669778	-1.64326	positive
300	362.24	2.59789	0.0548724	-1.64367	positive
301	407.261	2.27846	0.0576853	-1.64506	positive
302	425.347	2.39229	0.0812855	-1.64518	positive
303	671.41	3.80459	0.0822658	-1.64593	positive
304	354.274	2.69232	0.0669778	-1.64847	positive
305	403.269	2.88368	0.0302388	-1.64877	positive
306	440.359	3.68329	0.0397999	-1.64953	positive
307	366.274	2.80647	0.0688935	-1.65061	positive
308	517.371	2.9664	0.0765647	-1.65245	positive
309	272.063	2.53333	0.0736723	-1.65547	positive
310	440.359	3.39589	0.0910676	-1.65552	positive
311	146.06	2.18831	0.0783444	-1.65825	positive
312	495.389	2.96251	0.0713698	-1.65843	positive
313	201.159	2.27233	0.0761515	-1.65851	positive
314	196.133	2.5033	0.0723168	-1.65872	positive
315	372.248	2.35183	0.0428829	-1.65928	positive
316	352.305	4.19462	0.027482	-1.65959	positive
317	356.29	2.74961	0.0623006	-1.66107	positive
318	341.195	3.91692	0.0370208	-1.66116	positive
319	580.427	5.55062	0.0439231	-1.6618	positive
320	242.283	3.23327	0.0370208	-1.66497	positive
321	644.957	4.57999	0.0741553	-1.66513	positive
322	434.115	2.54172	0.0652864	-1.66553	positive
323	487.358	4.82824	0.0890033	-1.66864	positive
324	439.098	2.39572	0.080683	-1.66879	positive
325	619.477	3.19294	0.029556	-1.6713	positive
326	283.281	4.8253	0.0262171	-1.67153	positive
327	210.148	2.88426	0.0440947	-1.67203	positive
328	417.117	2.39334	0.0741553	-1.67224	positive
329	581.148	2.71126	0.0991411	-1.67261	positive
330	379.304	4.18586	0.0261731	-1.67284	positive
331	369.237	2.65382	0.0270044	-1.67354	positive
332	195.101	3.74012	0.0426659	-1.67449	positive
333	608.473	2.92468	0.081656	-1.67608	positive
334	167.079	0.76858	0.0568921	-1.67689	positive
335	197.117	3.58201	0.0272587	-1.67745	positive
336	385.28	2.28659	0.0791103	-1.67994	positive
337	422.252	4.21442	0.0516837	-1.68135	positive
338	556.905	4.63658	0.0779513	-1.68365	positive
339	469.374	2.76905	0.0707793	-1.68481	positive
340	238.07	2.88387	0.0598144	-1.68506	positive
341	384.321	3.02987	0.0598144	-1.68696	positive
342	399.332	2.26296	0.0421445	-1.68847	positive
343	523.42	3.22012	0.0723168	-1.68995	positive
344	300.227	2.33426	0.0682797	-1.69047	positive
345	352.258	2.66516	0.0697287	-1.6908	positive
346	580.929	5.54921	0.0345481	-1.69267	positive
347	357.293	2.75271	0.0643996	-1.69477	positive
348	566.426	2.66245	0.0736723	-1.69492	positive
349	571.234	3.56298	0.060728	-1.69535	positive
350	314.243	2.39177	0.0674685	-1.70042	positive
351	314.268	3.20338	0.0516837	-1.701	positive
352	371.197	3.97804	0.0647139	-1.70155	positive
353	756.029	5.45628	0.0353863	-1.70229	positive
354	594.457	2.8358	0.0861689	-1.70421	positive
355	922.691	5.61865	0.0391304	-1.70456	positive
356	679.509	2.56997	0.0265142	-1.70556	positive
357	285.24	2.15591	0.0441204	-1.70562	positive
358	389.254	2.65389	0.0265142	-1.70579	positive
359	292.078	3.16523	0.0923489	-1.70625	positive
360	453.138	2.98197	0.0736723	-1.70667	positive
361	291.203	3.02898	0.060728	-1.70941	positive
362	680.512	2.57023	0.0265142	-1.71045	positive
363	682.518	2.56984	0.0268169	-1.71115	positive
364	303.107	2.96076	0.096275	-1.7115	positive
365	602.942	5.53334	0.0441825	-1.71318	positive
366	275.172	2.76801	0.0549569	-1.71466	positive
367	255.064	2.395	0.0608238	-1.71628	positive
368	579.424	5.55114	0.0353863	-1.72044	positive
369	159.112	1.53599	0.0817493	-1.72192	positive
370	298.346	3.57155	0.0265142	-1.72369	positive
371	579.926	5.55115	0.0363525	-1.72421	positive
372	443.333	4.83486	0.0892141	-1.72693	positive
373	295.237	3.23587	0.0590127	-1.72696	positive
374	465.342	2.69385	0.0778788	-1.72696	positive
375	630.476	4.33288	0.0623194	-1.72706	positive
376	285.742	2.15081	0.0435892	-1.72778	positive
377	177.127	3.77857	0.0261731	-1.7282	positive
378	509.405	3.08087	0.0839323	-1.72829	positive
379	253.191	2.76032	0.0586202	-1.72915	positive
380	622.944	4.59408	0.0716545	-1.7293	positive
381	334.209	2.4089	0.0695701	-1.72934	positive
382	242.176	3.09368	0.0828314	-1.72937	negative
383	646.968	5.50693	0.0370208	-1.73015	positive
384	811.558	4.31842	0.0822658	-1.73079	positive
385	406.303	3.02976	0.0502986	-1.73116	positive
386	369.237	2.88449	0.0279651	-1.73235	positive
387	601.437	5.53837	0.0512949	-1.7328	positive
388	657.532	5.69443	0.0427396	-1.73551	positive
389	320.194	2.35097	0.0599522	-1.73586	positive
390	189.134	0.440576	0.0669778	-1.73662	positive
391	400.299	2.3335	0.0890033	-1.7373	positive
392	213.177	2.47599	0.029556	-1.73902	positive
393	126.101	2.03193	0.051689	-1.7393	positive
394	376.256	2.69097	0.0643996	-1.73952	positive
395	327.179	3.75924	0.0264283	-1.73953	positive
396	481.374	2.84556	0.0928939	-1.74121	positive
397	487.324	2.69207	0.0801466	-1.74244	positive
398	810.554	4.32193	0.0819595	-1.74347	positive
399	335.123	2.69207	0.0877012	-1.74449	positive
400	545.402	3.21338	0.0719868	-1.74455	positive
401	492.35	2.20057	0.0607507	-1.74509	positive
402	145.133	0.836668	0.0323291	-1.74561	positive
403	921.687	5.61911	0.0265142	-1.74588	positive
404	347.267	2.77027	0.096275	-1.74633	positive
405	833.636	5.64662	0.0399933	-1.7464	positive
406	336.225	2.3925	0.0728468	-1.74674	positive
407	172.06	2.23767	0.0809771	-1.74685	positive
408	672.414	3.80536	0.0741835	-1.74829	positive
409	394.305	3.00952	0.0576853	-1.74876	positive
410	681.515	2.57004	0.0265142	-1.74943	positive
411	163.075	3.74088	0.0261731	-1.75013	positive
412	224.055	2.88536	0.0504662	-1.75069	positive
413	246.133	2.85764	0.0736723	-1.75221	positive
414	596.907	4.43758	0.0279497	-1.75245	positive
415	534.391	4.65108	0.0718101	-1.75339	positive
416	344.227	2.26368	0.0652063	-1.75592	positive
417	209.117	3.74104	0.0261731	-1.75906	positive
418	578.918	4.62218	0.0716057	-1.75931	positive
419	311.268	3.49881	0.0576948	-1.76057	positive
420	204.086	2.24238	0.0773355	-1.76149	positive
421	927.658	2.62625	0.0335997	-1.76165	positive
422	391.275	2.82621	0.0422174	-1.76271	positive
423	482.367	5.67531	0.0375844	-1.7634	positive
424	298.248	2.23345	0.068195	-1.7635	positive
425	388.195	3.63957	0.0377182	-1.76526	positive
426	586.45	4.35074	0.0516837	-1.76595	positive
427	227.175	2.2618	0.0279784	-1.76788	positive
428	328.258	2.51011	0.0736723	-1.76798	positive
429	387.192	3.64007	0.0375844	-1.7688	positive
430	135.08	3.73998	0.0261731	-1.76884	positive
431	294.217	2.70078	0.0623194	-1.76918	positive
432	568.442	2.70117	0.0823564	-1.76925	positive
433	575.502	4.17669	0.0261731	-1.76992	positive
434	291.231	4.39982	0.0576853	-1.77066	positive
435	199.18	2.17421	0.0719868	-1.77144	positive
436	353.262	2.67233	0.0791103	-1.7738	positive
437	419.275	4.42343	0.0588816	-1.77831	positive
438	335.278	4.19507	0.0261731	-1.77871	positive
439	269.137	3.74406	0.0261731	-1.77886	positive
440	395.309	3.00976	0.0580912	-1.78008	positive
441	672.523	5.04928	0.0798203	-1.78019	positive
442	171.149	1.96678	0.038631	-1.78049	positive
443	393.246	2.24302	0.0294887	-1.78062	positive
444	210.148	2.67338	0.0295567	-1.78069	positive
445	397.316	2.25932	0.0695701	-1.7817	positive
446	364.256	2.65382	0.0643996	-1.78343	positive
447	117.139	0.394189	0.0419639	-1.78374	positive
448	156.138	2.62575	0.0410886	-1.78385	positive
449	285.075	2.90335	0.0765647	-1.78494	positive
450	390.272	2.82668	0.0481415	-1.78497	positive
451	409.174	3.64055	0.0268169	-1.7856	positive
452	734.518	5.46484	0.0272587	-1.78846	positive
453	229.085	3.75766	0.0294887	-1.78887	positive
454	242.146	3.74023	0.0264153	-1.79142	positive
455	270.141	3.74178	0.0261731	-1.79164	positive
456	312.263	2.3516	0.0669778	-1.79179	positive
457	206.044	2.88439	0.0576853	-1.79187	positive
458	767.531	4.3328	0.0761515	-1.79294	positive
459	399.295	2.32988	0.0824272	-1.79322	positive
460	332.33	3.64408	0.029556	-1.79424	positive
461	317.287	3.24348	0.0570213	-1.79525	positive
462	507.182	3.8569	0.0294887	-1.79546	positive
463	832.632	5.64667	0.0399933	-1.79796	positive
464	212.164	3.0461	0.0484465	-1.79813	positive
465	316.284	3.24291	0.0570213	-1.79815	positive
466	349.765	2.36995	0.0288843	-1.79918	positive
467	385.148	3.2589	0.061634	-1.79925	positive
468	378.272	2.75169	0.0516837	-1.79953	positive
469	416.287	3.0106	0.0475468	-1.8008	positive
470	125.098	2.03155	0.0410886	-1.80162	positive
471	187.144	2.13745	0.0783444	-1.80267	positive
472	235.141	2.37884	0.0736723	-1.80371	positive
473	413.311	2.41058	0.0669778	-1.80426	positive
474	331.129	3.64007	0.0345629	-1.80646	positive
475	588.408	2.65435	0.0648592	-1.80667	positive
476	369.19	3.91359	0.029556	-1.8082	positive
477	668.479	5.49455	0.032264	-1.80992	positive
478	537.294	2.47682	0.0303912	-1.80999	positive
479	552.41	2.60686	0.0736723	-1.81016	positive
480	297.169	3.78409	0.027482	-1.81077	positive
481	483.148	2.95186	0.0778788	-1.81493	positive
482	196.133	2.70117	0.0323825	-1.81583	positive
483	480.424	5.71876	0.0329612	-1.81759	positive
484	170.042	0.489303	0.0471388	-1.8184	positive
485	370.294	4.42726	0.0329612	-1.81928	positive
486	349.264	2.36995	0.0279784	-1.82233	positive
487	578.417	4.62218	0.0643996	-1.8225	positive
488	215.175	2.49377	0.0576948	-1.82764	positive
489	386.151	3.26101	0.0647416	-1.82791	positive
490	304.11	3.26112	0.0623194	-1.82831	positive
491	777.541	5.45406	0.0507842	-1.82881	positive
492	304.299	3.68734	0.029556	-1.82936	positive
493	184.06	2.28267	0.0598245	-1.83302	positive
494	134.071	2.72025	0.073067	-1.83358	positive
495	198.148	2.84065	0.0268169	-1.83498	positive
496	258.217	2.02045	0.0618829	-1.83605	positive
497	399.249	4.2053	0.0484465	-1.83821	positive
498	601.939	5.5337	0.0287041	-1.83893	positive
499	261.057	1.32859	0.0796463	-1.84087	positive
500	508.185	3.8569	0.0279497	-1.84241	positive
501	596.405	4.43829	0.0375844	-1.84785	positive
502	461.308	2.62652	0.0819256	-1.84855	positive
503	702.533	4.77699	0.0441825	-1.84869	positive
504	479.358	2.78821	0.0710902	-1.84878	positive
505	398.324	2.2461	0.0363525	-1.85007	positive
506	183.149	2.79979	0.027482	-1.85171	positive
507	623.952	5.52231	0.028311	-1.85339	positive
508	107.086	3.74023	0.0261731	-1.8535	positive
509	680.482	4.36824	0.0783444	-1.85447	positive
510	439.327	2.61899	0.0643996	-1.85468	positive
511	329.195	3.78505	0.028311	-1.85592	positive
512	552.379	4.4687	0.0270509	-1.85612	positive
513	291.252	4.19548	0.0273842	-1.8563	positive
514	128.07	0.782313	0.045739	-1.8566	positive
515	436.398	5.71403	0.0324949	-1.85664	positive
516	645.965	5.51213	0.0288843	-1.85687	positive
517	623.45	5.52242	0.0279784	-1.85802	positive
518	745.583	5.674	0.0306343	-1.85907	positive
519	132.866	2.47015	0.0264153	-1.86155	negative
520	485.2	3.8555	0.066938	-1.86283	positive
521	298.212	2.35207	0.0643996	-1.86477	positive
522	308.052	3.1652	0.0700881	-1.86511	positive
523	201.195	2.26101	0.0475468	-1.86654	positive
524	270.225	3.02898	0.0582694	-1.86681	positive
525	318.19	3.74023	0.0264153	-1.86768	positive
526	355.277	2.69232	0.0608562	-1.86888	positive
527	173.109	2.03263	0.0268169	-1.8696	positive
528	592.43	4.39039	0.0644042	-1.86983	positive
529	601.47	4.57254	0.0369621	-1.87001	positive
530	301.164	3.74506	0.0261731	-1.87118	positive
531	419.371	5.7139	0.029556	-1.87129	positive
532	225.159	2.51284	0.0623194	-1.87205	positive
533	432.279	2.34075	0.0308194	-1.87216	positive
534	254.194	2.76076	0.0574386	-1.8723	positive
535	303.107	3.26106	0.0618829	-1.87569	positive
536	114.091	2.28801	0.0261731	-1.87806	positive
537	333.251	2.66206	0.0643077	-1.87959	positive
538	284.233	2.14153	0.0753805	-1.87992	positive
539	503.355	2.84565	0.0582694	-1.88045	positive
540	199.144	2.22512	0.0576853	-1.88184	positive
541	377.259	2.6916	0.0329612	-1.8822	positive
542	505.371	2.92275	0.0821621	-1.88327	positive
543	173.984	0.551123	0.0265142	-1.88696	positive
544	622.443	4.59408	0.0588816	-1.88824	positive
545	418.242	3.91302	0.0306343	-1.88896	positive
546	332.133	3.63957	0.0363525	-1.88964	positive
547	355.281	4.84456	0.0844366	-1.88964	positive
548	646.466	5.51094	0.028311	-1.88998	positive
549	404.227	3.75522	0.0265142	-1.8908	positive
550	656.528	5.6948	0.0265142	-1.89106	positive
551	156.065	2.28256	0.0502435	-1.89208	positive
552	233.222	1.88617	0.028311	-1.8923	positive
553	429.317	4.611	0.0761515	-1.89296	positive
554	432.249	3.64135	0.0576853	-1.89409	positive
555	247.132	3.72624	0.0267908	-1.89465	positive
556	244.201	1.96272	0.0474711	-1.89612	positive
557	323.204	4.07875	0.0261731	-1.89883	positive
558	722.502	4.35201	0.061634	-1.90068	positive
559	433.253	3.64269	0.053999	-1.90195	positive
560	645.463	5.51221	0.0279497	-1.90215	positive
561	641.459	3.18438	0.0475468	-1.90256	positive
562	251.163	3.74012	0.0788202	-1.90343	positive
563	618.418	4.42733	0.0265184	-1.90518	positive
564	409.23	2.65665	0.0482171	-1.9076	positive
565	255.122	3.77273	0.0261731	-1.90764	positive
566	451.327	2.62597	0.0685137	-1.90798	positive
567	701.558	5.68467	0.0265142	-1.90821	positive
568	644.492	4.55414	0.027482	-1.9085	positive
569	414.32	4.4279	0.0482171	-1.90888	positive
570	667.476	5.4939	0.0279784	-1.90926	positive
571	723.505	4.35177	0.0616487	-1.91042	positive
572	602.44	5.53231	0.028311	-1.91071	positive
573	877.661	5.62998	0.0287041	-1.9114	positive
574	217.104	2.0965	0.041242	-1.91192	positive
575	170.092	0.416346	0.0701122	-1.91315	positive
576	700.554	5.68511	0.0265142	-1.91467	positive
577	274.164	2.76992	0.0335177	-1.91483	positive
578	515.355	2.87494	0.0505095	-1.91504	positive
579	265.143	3.77907	0.0279784	-1.91637	positive
580	355.174	3.75766	0.0261731	-1.91693	positive
581	612.502	5.70436	0.0265142	-1.91928	positive
582	399.307	4.83835	0.085223	-1.9194	positive
583	636.458	5.58086	0.0261731	-1.91966	positive
584	229.031	0.680587	0.0464744	-1.91982	positive
585	613.505	5.70568	0.0268169	-1.92044	positive
586	642.462	3.18438	0.0475468	-1.92218	positive
587	357.115	2.78757	0.0847467	-1.92274	positive
588	502.227	3.8569	0.0652864	-1.92283	positive
589	244.104	3.72084	0.0261731	-1.92485	positive
590	568.476	5.71378	0.0265142	-1.92855	positive
591	389.197	3.63645	0.0337114	-1.92858	positive
592	477.34	2.69385	0.0682797	-1.92907	positive
593	744.58	5.67509	0.0265184	-1.92937	positive
594	624.453	5.52228	0.027482	-1.92956	positive
595	181.122	3.74073	0.0261731	-1.9323	positive
596	421.277	2.3431	0.0701122	-1.93344	positive
597	684.456	4.38088	0.0261731	-1.93434	positive
598	275.127	3.72131	0.0265142	-1.93562	positive
599	570.455	4.81561	0.0522737	-1.93724	positive
600	184.169	3.48983	0.0580912	-1.9383	positive
601	132.029	0.44085	0.0741553	-1.94316	negative
602	337.272	4.35074	0.0700096	-1.94356	positive
603	221.201	1.94708	0.0297895	-1.94424	positive
604	152.056	0.661733	0.0914337	-1.94607	positive
605	688.518	4.53783	0.0261731	-1.9476	positive
606	243.101	3.72095	0.0261731	-1.94932	positive
607	789.609	5.65801	0.0265142	-1.94948	positive
608	226.191	2.09522	0.0617596	-1.95176	positive
609	455.358	2.70117	0.0830538	-1.95228	positive
610	394.206	3.25168	0.0821522	-1.95384	positive
611	394.351	4.84433	0.0812855	-1.95385	positive
612	697.52	2.37377	0.0279497	-1.95564	positive
613	387.248	2.65467	0.0261731	-1.95566	positive
614	283.174	2.2161	0.0504623	-1.95625	positive
615	130.086	0.649925	0.0796179	-1.95627	positive
616	374.24	2.6542	0.0345481	-1.95732	positive
617	667.978	5.49423	0.0273842	-1.95799	positive
618	270.096	3.16532	0.072248	-1.95826	positive
619	483.389	2.92244	0.0810544	-1.96113	positive
620	788.606	5.6577	0.0264153	-1.9617	positive
621	525.454	5.71561	0.0265142	-1.96179	positive
622	600.931	4.60905	0.0599522	-1.96281	positive
623	385.148	3.8569	0.0474711	-1.96361	positive
624	271.153	4.4279	0.0294887	-1.96744	positive
625	213.159	2.3787	0.0519275	-1.96763	positive
626	690.492	5.48425	0.0267908	-1.97055	positive
627	624.954	5.52251	0.0264153	-1.97066	positive
628	778.043	5.45302	0.0264283	-1.97281	positive
629	491.355	2.77789	0.0509085	-1.97302	positive
630	276.13	3.72097	0.0264153	-1.97388	positive
631	475.324	4.25871	0.0272587	-1.97728	positive
632	527.433	4.82534	0.0576948	-1.97742	positive
633	662.946	4.39997	0.0261731	-1.97921	positive
634	291.122	3.42422	0.0287041	-1.97988	positive
635	195.122	4.76701	0.0455773	-1.98007	positive
636	920.684	5.61812	0.0264283	-1.98182	positive
637	318.299	3.31125	0.0733024	-1.98231	positive
638	185.128	2.14435	0.0623194	-1.98399	positive
639	584.471	5.07213	0.0791103	-1.98549	positive
640	406.242	3.77441	0.0265142	-1.98611	positive
641	523.141	2.95201	0.081656	-1.98617	positive
642	725.513	5.53644	0.0261731	-1.98697	positive
643	524.45	5.71497	0.0265142	-1.98883	positive
644	600.43	4.6091	0.0441825	-1.98918	positive
645	613.415	2.70167	0.0294887	-1.98929	positive
646	177.054	2.68757	0.0548724	-1.98932	positive
647	261.111	3.7428	0.0273586	-1.9894	positive
648	397.293	4.42343	0.0391304	-1.99212	positive
649	180.065	2.65485	0.0294887	-1.99308	positive
650	498.398	4.37944	0.027482	-1.99398	positive
651	410.233	2.65425	0.0483659	-1.99463	positive
652	712.505	5.47445	0.0264153	-1.99797	positive
653	109.074	2.03193	0.0265142	-1.99896	positive
654	226.18	3.08776	0.0502435	-2.00125	positive
655	173.164	1.98462	0.0512949	-2.00165	positive
656	689.489	5.48419	0.0265142	-2.00233	positive
657	319.303	3.31818	0.0630744	-2.0028	positive
658	387.192	3.89476	0.0377182	-2.00327	positive
659	681.487	5.55743	0.0293136	-2.00499	positive
660	407.245	3.77441	0.0264153	-2.00703	positive
661	467.19	3.85575	0.0427396	-2.00774	positive
662	386.151	3.85633	0.0474711	-2.00873	positive
663	130.159	2.26927	0.0279784	-2.0094	positive
664	158.153	3.17483	0.0419639	-2.01039	positive
665	454.372	4.39038	0.027482	-2.01083	positive
666	689.99	5.48419	0.0265142	-2.01148	positive
667	145.097	0.777152	0.0447023	-2.01362	positive
668	527.396	5.65155	0.0303912	-2.01375	positive
669	458.346	4.4212	0.0483659	-2.01534	positive
670	531.261	3.86096	0.0717994	-2.01742	positive
671	459.349	4.42343	0.0516837	-2.02007	positive
672	172.169	3.39338	0.0477685	-2.02053	positive
673	357.189	3.78413	0.0264153	-2.02167	positive
674	468.388	4.60368	0.0312134	-2.02304	positive
675	965.714	5.59986	0.0264153	-2.02402	positive
676	964.71	5.6011	0.0265184	-2.02424	positive
677	551.353	4.39982	0.0616487	-2.02454	positive
678	343.306	1.99668	0.028311	-2.02457	positive
679	140.107	2.67298	0.0421957	-2.027	positive
680	540.445	5.08173	0.0855962	-2.02717	positive
681	405.226	4.22435	0.0322788	-2.02802	positive
682	530.258	3.85577	0.0686665	-2.02834	positive
683	437.288	4.53781	0.083456	-2.02852	positive
684	526.429	4.82528	0.0481969	-2.0309	positive
685	570.921	5.61931	0.0261731	-2.03191	positive
686	507.389	3.01004	0.0516837	-2.03272	positive
687	350.325	4.84443	0.0801048	-2.03393	positive
688	571.459	4.8156	0.0363525	-2.03566	positive
689	504.882	5.66569	0.0435892	-2.03642	positive
690	649.412	2.86991	0.0288843	-2.03653	positive
691	341.265	4.62063	0.0270044	-2.03732	positive
692	662.443	4.39993	0.0261731	-2.03894	positive
693	241.19	2.6916	0.0512949	-2.03912	positive
694	569.48	5.71266	0.0261731	-2.03921	positive
695	480.362	2.78736	0.0603581	-2.04289	positive
696	410.346	4.39982	0.0268169	-2.04331	positive
697	377.179	3.25164	0.0733047	-2.04371	positive
698	570.419	5.62274	0.0370208	-2.04388	positive
699	349.293	4.40823	0.0262171	-2.04401	positive
700	256.068	2.39181	0.0736723	-2.04494	positive
701	557.444	4.58235	0.0312134	-2.04656	positive
702	483.407	4.83469	0.0580912	-2.04725	positive
703	614.481	4.79923	0.0345481	-2.04773	positive
704	1009.74	5.58944	0.0266492	-2.04924	positive
705	463.324	2.63427	0.0509085	-2.05008	positive
706	615.485	4.79775	0.0345481	-2.05012	positive
707	585.475	5.07217	0.0762558	-2.05042	positive
708	196.169	3.48002	0.0710902	-2.05159	positive
709	453.174	3.85511	0.0420742	-2.05177	positive
710	399.164	3.5675	0.0378951	-2.05269	positive
711	556.404	4.63845	0.0261731	-2.05273	positive
712	1053.77	5.57482	0.0265142	-2.05285	positive
713	278.247	4.346	0.0647935	-2.05404	positive
714	441.319	4.41916	0.0441204	-2.05428	positive
715	468.193	3.85511	0.041242	-2.05654	positive
716	505.383	5.66225	0.0264153	-2.05858	positive
717	1008.74	5.58941	0.0265142	-2.05972	positive
718	256.081	3.16528	0.068195	-2.06217	positive
719	333.299	4.84456	0.0736723	-2.06238	positive
720	389.792	2.64485	0.0892141	-2.06303	positive
721	529.371	3.02129	0.0462469	-2.06396	positive
722	298.273	3.31818	0.0556169	-2.06475	positive
723	321.224	4.5046	0.0669778	-2.06533	positive
724	600.466	4.57031	0.0363525	-2.06552	positive
725	373.232	2.46673	0.0322788	-2.06633	positive
726	317.122	2.78487	0.0572256	-2.06673	positive
727	193.162	0.499813	0.0938406	-2.06714	positive
728	249.027	0.693765	0.0370208	-2.06771	positive
729	421.345	3.40027	0.0870596	-2.06858	positive
730	549.409	5.63699	0.0410281	-2.06886	positive
731	503.375	4.41777	0.0509085	-2.07211	positive
732	644.456	4.57972	0.0261731	-2.07248	positive
733	556.44	4.58223	0.0294887	-2.0796	positive
734	244.117	2.84565	0.0550531	-2.08066	positive
735	431.133	2.7297	0.0475468	-2.08206	positive
736	628.434	2.87059	0.0261731	-2.08289	positive
737	634.45	4.37874	0.0619433	-2.08438	positive
738	132.08	3.74023	0.0261731	-2.0859	positive
739	733.515	5.46457	0.0261731	-2.08635	positive
740	145.068	2.05909	0.0669778	-2.089	positive
741	496.419	5.09136	0.0890194	-2.09004	positive
742	755.528	5.45535	0.0261731	-2.09231	positive
743	168.138	3.12082	0.0640729	-2.09281	positive
744	395.355	4.84424	0.0700096	-2.09563	positive
745	1052.76	5.57317	0.0265142	-2.09773	positive
746	501.34	2.79701	0.0509085	-2.09878	positive
747	186.185	3.59212	0.0548724	-2.10009	positive
748	185.164	2.07048	0.0526927	-2.10272	positive
749	170.059	2.3697	0.0471388	-2.1036	positive
750	614.445	5.59243	0.0294887	-2.10535	positive
751	272.1	3.1652	0.0686968	-2.10621	positive
752	574.392	4.45671	0.0261731	-2.10791	positive
753	421.351	4.84442	0.0617088	-2.10811	positive
754	592.933	5.60852	0.0279497	-2.10915	positive
755	547.401	4.40016	0.0455773	-2.11074	positive
756	266.076	0.507784	0.0872249	-2.11234	positive
757	173.078	1.95792	0.0293373	-2.11249	positive
758	319.283	4.62104	0.027482	-2.11666	positive
759	635.453	4.38068	0.0427396	-2.1183	positive
760	546.398	4.40423	0.0443143	-2.12205	positive
761	614.947	5.59816	0.0279497	-2.12261	positive
762	272.232	2.09136	0.0594203	-2.12406	positive
763	440.357	4.17703	0.0261731	-2.12639	positive
764	640.932	4.40972	0.0261731	-2.12764	positive
765	658.507	4.78678	0.028311	-2.12801	positive
766	408.339	4.61115	0.0264283	-2.12905	positive
767	590.424	4.38971	0.0410783	-2.13024	positive
768	906.68	2.62561	0.0261731	-2.13357	positive
769	380.336	4.61859	0.0568179	-2.13556	positive
770	1140.81	5.55119	0.0261731	-2.1366	positive
771	627.431	2.87357	0.0261731	-2.13844	positive
772	1096.79	5.5609	0.0261731	-2.14079	positive
773	1184.84	5.5415	0.0261731	-2.14343	positive
774	385.291	4.61255	0.0522737	-2.14483	positive
775	245.185	2.06865	0.0377182	-2.14925	positive
776	620.473	2.97067	0.0512949	-2.14956	positive
777	1097.79	5.56127	0.0261731	-2.15003	positive
778	640.43	4.41316	0.0261731	-2.15215	positive
779	485.346	4.41382	0.0363525	-2.15242	positive
780	482.403	4.83485	0.045809	-2.153	positive
781	170.153	3.29626	0.0564556	-2.15319	positive
782	616.439	2.8358	0.0363525	-2.15429	positive
783	378.328	4.84433	0.0689896	-2.15584	positive
784	512.378	4.66929	0.0272587	-2.15919	positive
785	636.456	4.38068	0.0394179	-2.15978	positive
786	636.96	5.58017	0.028311	-2.16081	positive
787	591.427	4.39031	0.0408714	-2.16096	positive
788	381.117	2.73033	0.0682797	-2.1627	positive
789	734.017	5.46484	0.0262171	-2.1632	positive
790	119.085	3.68792	0.0533182	-2.16389	positive
791	593.435	5.60851	0.0261731	-2.16603	positive
792	438.377	4.84446	0.0576853	-2.1694	positive
793	336.31	4.6207	0.029556	-2.17092	positive
794	712.004	5.47451	0.0261731	-2.17126	positive
795	452.393	5.09146	0.0844643	-2.17227	positive
796	146.117	2.14655	0.027482	-2.17409	positive
797	502.372	4.41447	0.0477685	-2.176	positive
798	615.448	5.59243	0.0434365	-2.1819	positive
799	439.381	4.83767	0.0643996	-2.18227	positive
800	283.717	2.65357	0.0643996	-2.18282	positive
801	1079.78	5.6336	0.0261731	-2.18503	positive
802	711.502	5.47448	0.0261731	-2.18969	positive
803	377.325	4.84443	0.0628196	-2.18999	positive
804	659.474	5.57023	0.0265142	-2.19192	positive
805	637.461	5.58017	0.028311	-2.19945	positive
806	144.065	2.05923	0.0583213	-2.20032	positive
807	143.034	2.2335	0.0568921	-2.20426	negative
808	658.471	5.56976	0.028311	-2.20621	positive
809	163.038	0.544963	0.0261731	-2.2122	positive
810	171.149	0.833987	0.0736723	-2.21312	positive
811	345.245	4.45756	0.0483659	-2.21804	positive
812	548.908	5.63699	0.0261731	-2.22154	positive
813	504.38	5.66575	0.0268169	-2.22417	positive
814	408.367	5.09135	0.0923689	-2.22718	positive
815	592.432	5.60809	0.0261731	-2.2293	positive
816	142.122	2.82889	0.0441204	-2.23097	positive
817	339.288	4.42864	0.081656	-2.23216	positive
818	356.351	3.5771	0.0830538	-2.23339	positive
819	811.481	3.51349	0.081656	-2.23354	positive
820	202.179	0.485235	0.0509085	-2.23379	positive
821	109.029	2.0966	0.0401194	-2.234	positive
822	104.107	0.438537	0.0652864	-2.23757	positive
823	373.176	3.65541	0.0359491	-2.23764	positive
824	157.141	3.03957	0.0505095	-2.24071	positive
825	325.292	4.40823	0.081656	-2.24193	positive
826	156.138	3.03946	0.0419639	-2.24398	positive
827	324.288	4.40951	0.0812855	-2.24446	positive
828	320.287	4.62059	0.0265142	-2.24574	positive
829	747.024	5.52689	0.0279497	-2.24653	positive
830	383.309	2.95176	0.0322788	-2.24777	positive
831	435.366	5.09136	0.0812855	-2.24943	positive
832	243.047	1.90898	0.0293136	-2.25186	positive
833	513.417	4.59255	0.0294887	-2.25223	positive
834	548.406	5.63696	0.0261731	-2.25776	positive
835	571.422	5.61931	0.0261731	-2.26026	positive
836	453.396	5.09047	0.0830065	-2.27093	positive
837	239.074	3.46146	0.071241	-2.27259	positive
838	156.138	3.24196	0.0522737	-2.27767	positive
839	391.34	5.09138	0.0844366	-2.27787	positive
840	280.263	3.31006	0.0475468	-2.2818	positive
841	238.07	3.46078	0.0669778	-2.28398	positive
842	334.302	4.84442	0.0643996	-2.28768	positive
843	364.312	4.61859	0.0294887	-2.28974	positive
844	526.393	5.64814	0.0267908	-2.2902	positive
845	210.076	2.97289	0.0686665	-2.29054	positive
846	813.487	3.51465	0.0796463	-2.29382	positive
847	130.122	2.6717	0.0264283	-2.29589	positive
848	363.309	4.61716	0.0287041	-2.30322	positive
849	507.327	4.40974	0.0482625	-2.30428	positive
850	680.484	5.55395	0.0261731	-2.30649	positive
851	814.621	5.71403	0.0261731	-2.30698	positive
852	703.5	5.54606	0.0261731	-2.30935	positive
853	497.422	5.09136	0.0737578	-2.31077	positive
854	409.37	5.09137	0.08501	-2.31087	positive
855	219.051	2.23356	0.0550531	-2.31234	negative
856	424.362	4.61122	0.0288843	-2.31524	positive
857	174.075	2.01388	0.0643996	-2.31524	positive
858	133.049	0.791748	0.0553502	-2.31785	negative
859	1035.76	5.64966	0.0647416	-2.32317	positive
860	298.256	3.36729	0.0279784	-2.32539	positive
861	128.107	2.67142	0.0370208	-2.32856	positive
862	381.339	4.62079	0.0323291	-2.33429	positive
863	407.335	4.61122	0.0294887	-2.33614	positive
864	425.365	4.61115	0.029576	-2.33834	positive
865	144.138	3.02898	0.0264153	-2.341	positive
866	658.972	5.56979	0.0264283	-2.34177	positive
867	512.414	4.59303	0.0268169	-2.34341	positive
868	347.314	5.09183	0.0865147	-2.35059	positive
869	145.133	0.506574	0.0623194	-2.35516	positive
870	469.391	4.60187	0.030627	-2.35684	positive
871	348.318	5.09137	0.083456	-2.35726	positive
872	274.227	4.59188	0.0324949	-2.36142	positive
873	308.864	0.0410602	0.0643996	-2.36248	negative
874	683.547	5.75261	0.0261731	-2.37046	positive
875	635.397	2.70282	0.0643996	-2.37762	positive
876	815.625	5.71398	0.0288843	-2.38181	positive
877	451.361	4.60212	0.0265142	-2.38198	positive
878	133.06	0.436519	0.0345481	-2.38715	positive
879	421.109	2.73076	0.0669932	-2.38784	positive
880	768.536	5.5226	0.0265142	-2.40075	positive
881	364.341	5.09135	0.0892141	-2.40229	positive
882	154.122	2.93227	0.0434749	-2.40428	positive
883	506.44	5.77737	0.0261731	-2.411	positive
884	392.344	5.09136	0.0823034	-2.41288	positive
885	727.573	5.73826	0.0261731	-2.4131	positive
886	771.599	5.7236	0.029556	-2.41731	positive
887	638.518	5.75794	0.0261731	-2.42173	positive
888	196.06	2.72005	0.0261731	-2.42928	positive
889	198.075	2.00471	0.0312134	-2.43079	positive
890	725.011	5.53837	0.0261731	-2.43119	positive
891	605.182	3.54988	0.0273795	-2.43529	positive
892	273.224	4.59194	0.0324327	-2.43871	positive
893	746.523	5.52689	0.0264153	-2.44119	positive
894	375.252	4.30345	0.0736723	-2.44236	positive
895	182.154	3.31938	0.0576853	-2.44359	positive
896	491.874	5.6052	0.0261731	-2.44716	positive
897	682.544	5.75166	0.0261731	-2.45697	positive
898	548.404	4.39993	0.027482	-2.45772	positive
899	132.102	0.984227	0.0516837	-2.46545	positive
900	130.05	0.473503	0.0265142	-2.47079	positive
901	680.986	5.55874	0.0261731	-2.47144	positive
902	550.466	5.77266	0.0261731	-2.47557	positive
903	157.049	1.91894	0.027482	-2.47737	positive
904	190.07	1.94769	0.0483659	-2.48123	positive
905	387.192	4.24703	0.0949487	-2.48211	positive
906	702.998	5.54606	0.0261731	-2.4832	positive
907	769.038	5.52242	0.0261731	-2.4874	positive
908	661.301	4.49497	0.0863767	-2.49308	positive
909	724.51	5.53837	0.0261731	-2.49556	positive
910	580.442	2.73994	0.0592514	-2.49723	positive
911	396.8	2.69207	0.0870504	-2.50016	positive
912	179.06	0.379354	0.0512949	-2.51246	positive
913	238.07	3.15595	0.0580912	-2.52207	positive
914	463.301	4.41915	0.0395508	-2.52951	positive
915	467.412	5.38418	0.0949487	-2.53968	positive
916	662.304	4.49155	0.0861365	-2.54394	positive
917	702.497	5.54259	0.0261731	-2.54619	positive
918	194.117	0.513965	0.0261731	-2.54936	positive
919	726.57	5.73826	0.0261731	-2.54974	positive
920	149.063	0.494603	0.0548525	-2.55092	positive
921	322.209	2.32585	0.0261731	-2.55127	positive
922	1034.75	5.64672	0.029556	-2.56088	positive
923	491.297	4.53372	0.0267908	-2.56591	positive
924	575.501	3.79356	0.0395508	-2.56843	positive
925	650.416	2.87208	0.0261731	-2.56857	positive
926	147.076	0.474634	0.0387319	-2.57208	positive
927	947.703	5.67536	0.0265142	-2.58044	positive
928	162.076	0.785137	0.0512949	-2.58501	positive
929	902.674	5.68837	0.0261731	-2.59054	positive
930	257.084	2.82641	0.0844681	-2.59787	positive
931	1078.78	5.63699	0.0268169	-2.60367	positive
932	238.091	1.91185	0.0279784	-2.6145	positive
933	256.081	2.82823	0.0666868	-2.62461	positive
934	903.677	5.69016	0.0261731	-2.64053	positive
935	859.651	5.70369	0.0261731	-2.64712	positive
936	594.492	5.7712	0.0261731	-2.64804	positive
937	163.079	0.514916	0.0556363	-2.65345	positive
938	770.596	5.72523	0.0261731	-2.65556	positive
939	120.081	2.24122	0.0261731	-2.66106	positive
940	180.101	2.24238	0.0261731	-2.66504	positive
941	679.479	4.36592	0.029556	-2.67423	positive
942	134.044	0.447043	0.0522737	-2.67437	positive
943	415.21	3.68805	0.0745817	-2.6751	positive
944	991.729	5.6658	0.0261731	-2.67725	positive
945	171.026	1.42452	0.0439258	-2.69315	positive
946	163.079	0.785201	0.0509085	-2.69594	positive
947	990.726	5.66569	0.0261731	-2.69831	positive
948	1122.8	5.61806	0.0261731	-2.70397	positive
949	946.7	5.67536	0.0261731	-2.71128	positive
950	160.096	2.19654	0.0949487	-2.71473	positive
951	858.647	5.7026	0.0261731	-2.72111	positive
952	272.258	4.19822	0.0370208	-2.72116	positive
953	724.508	4.35046	0.0272215	-2.72899	positive
954	542.424	4.36348	0.0261731	-2.74718	positive
955	116.034	0.493364	0.0262171	-2.7555	positive
956	373.129	3.41943	0.0363525	-2.75555	negative
957	602.424	2.73934	0.0421799	-2.75744	positive
958	259.132	3.76009	0.0764334	-2.76256	positive
959	243.047	2.23689	0.0326608	-2.78654	positive
960	102.055	0.494603	0.0261731	-2.79589	positive
961	162.076	0.520492	0.0415805	-2.80615	positive
962	312.227	2.40613	0.0268169	-2.82641	positive
963	401.336	3.32905	0.0516837	-2.8341	positive
964	280.092	0.49434	0.0741553	-2.86325	positive
965	130.05	0.78735	0.0656632	-2.86745	positive
966	176.091	1.55385	0.0261731	-2.86765	positive
967	148.06	0.494603	0.0265142	-2.88121	positive
968	129.018	1.38804	0.0345629	-2.89631	negative
969	204.123	1.96549	0.0737578	-2.90048	positive
970	152.07	0.503551	0.0434365	-2.90861	positive
971	102.055	0.785137	0.0329612	-2.91289	positive
972	302.195	3.32929	0.0261731	-2.91483	positive
973	166.086	2.02493	0.0323291	-2.95039	positive
974	120.081	2.02963	0.0337114	-3.03055	positive
975	656.345	4.48584	0.0869298	-3.09986	positive
976	639.319	4.49556	0.0821621	-3.10194	positive
977	640.322	4.489	0.0821621	-3.1026	positive
978	678.476	4.36348	0.0261731	-3.13523	positive
979	641.325	4.48532	0.0821621	-3.15088	positive
980	905.676	2.62575	0.00982685	-3.16808	positive
981	526.895	5.6504	0.0261731	-3.19891	positive
982	637.303	4.6595	0.0949487	-3.20158	positive
983	473.104	2.38275	0.0467678	-3.22893	positive
984	138.055	0.483268	0.0761515	-3.41066	positive
985	235.107	2.20092	0.0295624	-3.44147	positive
986	275.102	2.28948	0.0588816	-3.49152	positive
987	353.388	3.85496	0.0370208	-3.61715	positive
988	325.357	3.68547	0.0444188	-3.68228	positive
989	171.005	0.45798	0.0619497	-3.79502	negative
990	191.019	0.483413	0.0783718	-3.86648	negative
991	326.36	3.68734	0.0741553	-4.00466	positive
992	221.091	2.06438	0.0736723	-4.09153	positive

## Sheet: GmMYB176-Si 3 up 992 down
Table S4. List of differentially produced compounds identified by LC-MS/MS in GmMYB176-Si and GmMYB176-OE hairy roots.
GmMYB176-Si vs Control
mz	Retention time	P value	log2 Fold change	ESI
Upregulated (3)
143.938	4.15342	0.0652864	2.22709	negative
336.859	4.20164	0.0352056	1.42913	negative
112.087	4.84799	0.0949487	1.15621	positive
downregulated (992)
487.305	2.48439	0.0914925	-1.00974	negative
171.149	2.89372	0.0992672	-1.01873	positive
106.04	5.36142	0.0923689	-1.02359	negative
225.795	4.22061	0.0949487	-1.02844	negative
325.184	4.81763	0.0261731	-1.03457	negative
149.023	0.225258	0.0819519	-1.05916	positive
158.154	3.45694	0.0264283	-1.06167	positive
197.807	2.62836	0.0821621	-1.06223	negative
493.85	5.60664	0.0986671	-1.06773	positive
569.264	2.4842	0.0716057	-1.08144	negative
137.023	2.73438	0.0871785	-1.09885	negative
132.055	5.27218	0.0778788	-1.10739	negative
236.105	3.54424	0.0623194	-1.11158	negative
475.124	2.73438	0.094015	-1.11514	negative
724.505	2.58043	0.0388399	-1.11542	negative
131.035	4.81714	0.0375844	-1.11831	negative
515.863	5.58993	0.0779482	-1.14499	positive
371.218	2.46633	0.0509085	-1.15313	negative
427.208	4.22415	0.0580912	-1.15661	positive
559.889	5.5609	0.0796179	-1.16262	positive
136.861	0.486284	0.0791103	-1.16876	negative
257.266	4.74751	0.0604773	-1.17172	positive
177.055	3.10589	0.0643996	-1.17258	negative
265.252	4.82525	0.0548724	-1.17761	positive
284.236	3.7585	0.0716057	-1.18154	positive
386.237	2.65813	0.0446851	-1.18577	negative
263.236	4.56301	0.0522737	-1.1877	positive
118.065	2.19137	0.0261731	-1.19057	positive
490.306	2.47514	0.0518802	-1.19204	negative
269.174	3.86384	0.0972935	-1.19629	positive
144.088	4.08999	0.0637519	-1.19824	positive
212.052	1.93547	0.0483659	-1.19949	positive
285.239	3.75527	0.0724758	-1.21304	positive
341.261	2.57904	0.0743057	-1.22134	positive
256.263	4.74765	0.0512949	-1.22241	positive
267.171	4.06906	0.0512949	-1.22278	positive
488.309	2.48401	0.0974707	-1.22377	negative
282.278	4.82658	0.0477685	-1.22514	positive
245.153	4.08503	0.0741553	-1.2294	positive
230.175	3.12186	0.0456522	-1.23509	positive
128.019	0.374393	0.0847436	-1.24174	positive
217.067	0.698235	0.0737578	-1.24232	positive
132.867	0.485458	0.0821621	-1.25025	negative
455.348	2.4814	0.089723	-1.25036	positive
280.263	4.56538	0.0419639	-1.25909	positive
537.876	5.57648	0.0576853	-1.26706	positive
308.193	2.25422	0.0950357	-1.26983	positive
281.266	4.56512	0.0415258	-1.28057	positive
280.162	2.09394	0.0261731	-1.28422	positive
410.336	3.233	0.0831643	-1.2856	positive
423.198	3.922	0.0475468	-1.29206	positive
427.327	2.50561	0.083456	-1.2959	positive
174.955	2.58037	0.0272587	-1.29789	negative
329.135	3.72476	0.0337114	-1.31315	positive
323.145	3.74556	0.0279784	-1.31408	positive
310.248	2.91315	0.0783718	-1.31811	positive
284.294	5.23704	0.0604773	-1.31847	positive
191.106	3.74023	0.0337114	-1.31948	positive
284.284	4.82517	0.0391304	-1.32295	positive
250.16	2.2618	0.0574386	-1.32551	positive
477.33	2.48568	0.0858504	-1.32706	positive
169.122	3.58562	0.0509085	-1.32924	positive
167.106	3.741	0.0596141	-1.32981	positive
260.052	2.88449	0.0914925	-1.33746	positive
313.211	2.57904	0.088523	-1.33869	positive
228.178	2.26657	0.0892809	-1.3529	positive
195.137	3.20442	0.0656632	-1.35716	positive
286.248	2.18242	0.0918267	-1.35899	positive
421.316	2.86538	0.0736723	-1.36076	positive
229.19	2.67387	0.0598245	-1.36155	positive
209.154	3.46786	0.0666858	-1.36799	negative
603.915	5.53451	0.0505483	-1.37449	positive
393.31	3.45125	0.0475468	-1.37575	positive
282.217	2.59779	0.0791103	-1.37817	positive
249.157	2.2614	0.0516837	-1.38081	positive
253.144	3.46829	0.0791103	-1.38149	negative
195.029	3.02048	0.0875989	-1.3824	negative
482.859	5.60367	0.0581404	-1.38249	positive
491.298	2.4814	0.0643996	-1.38333	positive
307.235	3.32688	0.0374142	-1.38587	positive
371.3	2.18742	0.0761515	-1.38592	positive
301.211	2.48127	0.0892809	-1.39606	positive
303.203	3.08812	0.0929902	-1.39705	positive
408.281	4.72129	0.0847883	-1.39857	positive
581.902	5.55114	0.0518802	-1.40086	positive
193.122	3.9015	0.0576853	-1.40303	positive
313.284	3.63003	0.0548724	-1.40839	positive
688.482	4.54533	0.073067	-1.41156	positive
523.156	3.85695	0.0306343	-1.41185	positive
491.372	5.60367	0.0689153	-1.4155	positive
202.18	0.808224	0.0608238	-1.41559	positive
187.097	2.73028	0.0643996	-1.41783	negative
257.174	3.89476	0.0475468	-1.4182	positive
386.264	2.39572	0.0948501	-1.42194	positive
409.316	2.81606	0.0688935	-1.42248	positive
253.161	3.87756	0.0548724	-1.426	positive
359.733	2.57012	0.0323291	-1.43988	positive
492.376	5.60213	0.0643996	-1.44227	positive
272.196	2.22534	0.0637519	-1.44576	positive
514.389	5.5897	0.0719868	-1.44906	positive
340.76	2.57876	0.0287041	-1.45011	positive
424.248	2.88449	0.0545838	-1.45272	positive
317.219	3.23328	0.0821621	-1.45343	positive
513.386	5.58993	0.0688935	-1.45433	positive
227.676	2.47682	0.0437082	-1.45501	positive
277.188	2.84556	0.0898687	-1.45511	positive
197.807	2.25527	0.0898687	-1.45814	negative
216.086	2.28266	0.0588816	-1.45874	positive
195.81	2.26311	0.082329	-1.46046	negative
286.211	2.25547	0.081656	-1.46061	positive
411.34	3.23276	0.0761515	-1.46202	positive
184.133	2.62488	0.0736723	-1.46271	positive
704.5	2.57012	0.0375844	-1.46323	positive
341.763	2.56972	0.027482	-1.46434	positive
215.106	3.72165	0.0261731	-1.46462	positive
359.232	2.57049	0.0288843	-1.46474	positive
713.473	2.57449	0.0261731	-1.4663	negative
423.245	2.88428	0.0516837	-1.46807	positive
340.259	2.56997	0.028311	-1.46936	positive
246.148	2.47547	0.027482	-1.46942	positive
367.218	2.57751	0.0337114	-1.46958	positive
211.132	3.24166	0.0576853	-1.47471	positive
430.303	3.13666	0.0730767	-1.47799	positive
367.72	2.57751	0.0329612	-1.47816	positive
171.103	2.03116	0.0582694	-1.4786	positive
402.267	2.88753	0.0643996	-1.47969	positive
166.049	2.50564	0.0688935	-1.48084	positive
231.137	4.10785	0.0516837	-1.48175	positive
533.402	3.18438	0.0861689	-1.48367	positive
411.198	3.77543	0.0312032	-1.48446	positive
484.383	4.16663	0.0408714	-1.48752	positive
322.2	4.08059	0.0741553	-1.48825	positive
184.057	0.790297	0.0576853	-1.48874	positive
283.189	3.50422	0.0623194	-1.49161	positive
206.1	2.18759	0.089723	-1.49418	positive
198.148	2.62652	0.0426659	-1.49425	positive
475.324	2.49377	0.0801911	-1.49533	positive
513.887	5.58951	0.0604773	-1.49554	positive
521.405	3.11757	0.0863767	-1.49648	positive
558.916	5.5608	0.0526927	-1.49723	positive
228.159	2.88372	0.0643375	-1.50001	positive
326.243	2.52192	0.0953141	-1.50009	positive
535.398	5.57317	0.0629273	-1.5009	positive
134.864	0.486284	0.053222	-1.50164	negative
394.313	3.45971	0.0408714	-1.50169	positive
285.253	3.31955	0.0512949	-1.5017	positive
453.342	2.50418	0.0398897	-1.50312	positive
397.324	3.07848	0.0820495	-1.50372	positive
456.351	2.47682	0.0397999	-1.50461	positive
297.253	3.36703	0.0641472	-1.50508	positive
428.311	2.69941	0.0810544	-1.50557	positive
125.06	2.62618	0.0853055	-1.50573	positive
172.106	2.02299	0.0872778	-1.50962	positive
341.174	4.21894	0.0630455	-1.50972	positive
118.086	0.469781	0.0370208	-1.51038	positive
251.146	3.67903	0.0596141	-1.51083	positive
440.311	2.74672	0.07375	-1.51119	positive
278.247	3.7674	0.0548724	-1.51172	positive
381.293	2.89932	0.0758192	-1.51235	positive
209.045	2.51626	0.0736723	-1.51271	negative
327.227	2.68061	0.0688935	-1.5129	positive
280.263	3.94015	0.0312134	-1.51378	positive
327.246	2.5231	0.0818449	-1.51421	positive
399.161	3.25164	0.0606203	-1.51455	positive
269.222	3.02809	0.0736723	-1.51458	positive
434.273	4.06005	0.0599522	-1.51578	positive
271.237	3.1595	0.0669778	-1.516	positive
193.086	3.41943	0.081656	-1.5163	negative
370.306	2.95668	0.0637055	-1.51771	positive
323.221	3.81686	0.0643375	-1.51781	positive
528.409	4.15058	0.0394179	-1.51802	positive
371.264	2.24302	0.0446851	-1.51836	positive
228.086	2.70167	0.0867959	-1.51877	positive
346.221	3.73826	0.0588816	-1.51964	positive
348.772	2.31529	0.0693371	-1.52057	positive
415.292	3.46035	0.0482171	-1.52059	positive
535.9	5.57226	0.0599522	-1.52096	positive
267.206	2.91845	0.0812855	-1.5217	positive
137.096	3.58271	0.0363525	-1.52216	positive
410.177	3.63957	0.0312134	-1.52282	positive
701.491	2.57064	0.0294887	-1.52619	positive
308.232	2.81788	0.0623006	-1.52655	positive
325.236	4.1663	0.0892141	-1.5303	positive
702.494	2.57418	0.0294887	-1.53292	positive
476.327	2.51425	0.0578361	-1.53361	positive
329.243	2.75813	0.0596278	-1.53361	positive
536.402	5.57648	0.0637519	-1.53479	positive
408.321	3.12725	0.0707793	-1.5351	positive
309.253	3.36996	0.0658316	-1.53648	positive
255.195	3.65357	0.0475094	-1.53658	positive
257.138	3.58147	0.0379543	-1.53675	positive
418.303	3.07923	0.0834238	-1.53821	positive
181.049	0.525002	0.0440947	-1.5384	positive
265.179	3.50538	0.0576853	-1.53971	positive
143.085	4.09199	0.0475094	-1.54016	positive
401.264	2.88698	0.0337114	-1.54071	positive
343.277	2.65357	0.071241	-1.54141	positive
237.184	3.64933	0.0475468	-1.54251	positive
195.122	2.09006	0.0867959	-1.54587	positive
565.321	2.47422	0.0323291	-1.54597	negative
341.274	2.31632	0.0608238	-1.54716	positive
229.143	3.58127	0.0286612	-1.54819	positive
396.321	3.07879	0.0793365	-1.54841	positive
526.885	5.57226	0.0439258	-1.5491	positive
380.29	2.89409	0.0717994	-1.55012	positive
253.179	3.56752	0.0509085	-1.55028	positive
242.194	2.71939	0.0736723	-1.55154	positive
287.196	2.37628	0.0637519	-1.55176	positive
148.039	2.50564	0.0661978	-1.55218	positive
209.164	2.26101	0.0345481	-1.55234	positive
703.497	2.57405	0.029556	-1.55247	positive
241.143	3.74141	0.0312134	-1.55257	positive
221.189	3.51659	0.083456	-1.55431	positive
435.332	3.00087	0.0588816	-1.55531	positive
407.132	3.32458	0.0928113	-1.55604	positive
464.334	2.62475	0.0363525	-1.558	positive
203.089	2.3645	0.0939702	-1.55923	positive
331.253	2.56975	0.0264153	-1.56036	positive
220.115	2.36856	0.0949487	-1.56081	positive
441.342	2.61822	0.0761515	-1.56181	positive
432.318	3.23252	0.0576853	-1.56223	positive
202.047	2.51357	0.0958443	-1.56265	positive
223.141	2.27291	0.0463936	-1.5647	positive
557.913	5.56085	0.0575394	-1.56569	positive
461.328	3.16048	0.0905555	-1.56598	positive
293.218	3.15592	0.0630717	-1.56646	positive
412.352	3.30972	0.053222	-1.56747	positive
313.231	2.40566	0.0689153	-1.56802	positive
440.102	2.39616	0.0953141	-1.56847	positive
284.725	2.70117	0.0949487	-1.56869	positive
195.149	2.88883	0.0512949	-1.57047	positive
217.067	0.488423	0.081656	-1.57092	positive
175.148	3.51364	0.0939424	-1.57144	positive
256.209	2.84574	0.0762558	-1.57149	positive
342.274	2.64831	0.0707793	-1.57453	positive
766.528	4.3328	0.095131	-1.57755	positive
717.465	2.56992	0.0272587	-1.57779	positive
286.256	3.32688	0.04799	-1.57931	positive
227.175	2.48674	0.0294887	-1.57957	positive
388.253	2.30364	0.0598144	-1.58147	positive
548.898	5.55395	0.0518802	-1.58219	positive
795.358	3.63927	0.0427211	-1.58271	positive
299.268	3.47708	0.0502435	-1.58419	positive
666.469	4.5647	0.083456	-1.58509	positive
300.263	2.30608	0.0801911	-1.58554	positive
271.059	2.54087	0.0914925	-1.5857	positive
460.325	3.15861	0.099387	-1.58649	positive
239.175	2.61671	0.0713698	-1.58998	positive
453.844	2.62181	0.0288843	-1.59415	positive
187.057	0.686314	0.0733047	-1.59599	positive
557.411	5.56085	0.0512949	-1.59626	positive
301.231	2.31719	0.089499	-1.59656	positive
209.153	3.61072	0.0509085	-1.59657	positive
493.373	2.87432	0.0798203	-1.59734	positive
305.219	3.19062	0.0736723	-1.5978	positive
276.727	2.56974	0.0279497	-1.59899	positive
209.164	3.09789	0.0455773	-1.59998	positive
241.143	3.31889	0.0512949	-1.60072	positive
369.293	2.82621	0.0672111	-1.60216	positive
625.927	5.52209	0.0279497	-1.60359	positive
404.287	2.94999	0.060728	-1.60584	positive
426.144	3.26154	0.0737763	-1.60585	positive
338.243	2.57916	0.0666868	-1.6089	positive
133.101	3.51659	0.0858284	-1.60895	positive
258.169	3.10775	0.0482171	-1.61164	positive
558.415	5.5608	0.0487436	-1.61173	positive
314.219	2.87028	0.0261731	-1.61373	positive
219.112	2.36585	0.083456	-1.61454	positive
290.725	2.74205	0.0972935	-1.61566	positive
189.073	2.18759	0.0847436	-1.61661	positive
396.331	4.18591	0.027482	-1.61672	positive
425.14	3.26128	0.0669778	-1.61716	positive
419.122	2.39379	0.0847436	-1.61717	positive
282.225	3.08321	0.0851373	-1.61757	positive
385.316	2.20057	0.0774295	-1.61788	positive
471.353	2.27071	0.0322788	-1.61816	positive
202.086	2.36584	0.0861689	-1.61951	positive
485.198	3.42225	0.0839323	-1.62195	positive
296.24	3.23746	0.0647935	-1.62215	positive
257.222	2.96155	0.0588816	-1.62309	positive
382.305	2.95635	0.0627733	-1.62566	positive
373.2	4.22476	0.0548724	-1.62575	positive
144.08	2.19012	0.0688935	-1.62634	positive
275.127	3.36368	0.0512949	-1.62676	positive
876.658	5.63683	0.0652864	-1.62896	positive
401.107	2.71188	0.0986671	-1.63189	positive
294.107	2.03039	0.0512949	-1.63369	positive
368.29	2.82723	0.0576853	-1.63437	positive
281.222	3.08321	0.0861689	-1.63472	positive
283.237	3.18728	0.0817695	-1.63574	positive
470.368	2.19704	0.0518802	-1.63721	positive
367.278	2.80212	0.0821522	-1.63786	positive
399.192	4.0693	0.0855962	-1.63795	positive
227.127	3.74506	0.0363525	-1.63992	positive
476.305	2.37434	0.0288843	-1.64133	positive
265	0.683757	0.0851373	-1.64141	positive
504.872	5.58941	0.0409575	-1.64189	positive
415.323	4.4272	0.0516837	-1.64202	positive
433.112	2.54149	0.0669778	-1.64326	positive
362.24	2.59789	0.0548724	-1.64367	positive
407.261	2.27846	0.0576853	-1.64506	positive
425.347	2.39229	0.0812855	-1.64518	positive
671.41	3.80459	0.0822658	-1.64593	positive
354.274	2.69232	0.0669778	-1.64847	positive
403.269	2.88368	0.0302388	-1.64877	positive
440.359	3.68329	0.0397999	-1.64953	positive
366.274	2.80647	0.0688935	-1.65061	positive
517.371	2.9664	0.0765647	-1.65245	positive
272.063	2.53333	0.0736723	-1.65547	positive
440.359	3.39589	0.0910676	-1.65552	positive
146.06	2.18831	0.0783444	-1.65825	positive
495.389	2.96251	0.0713698	-1.65843	positive
201.159	2.27233	0.0761515	-1.65851	positive
196.133	2.5033	0.0723168	-1.65872	positive
372.248	2.35183	0.0428829	-1.65928	positive
352.305	4.19462	0.027482	-1.65959	positive
356.29	2.74961	0.0623006	-1.66107	positive
341.195	3.91692	0.0370208	-1.66116	positive
580.427	5.55062	0.0439231	-1.6618	positive
242.283	3.23327	0.0370208	-1.66497	positive
644.957	4.57999	0.0741553	-1.66513	positive
434.115	2.54172	0.0652864	-1.66553	positive
487.358	4.82824	0.0890033	-1.66864	positive
439.098	2.39572	0.080683	-1.66879	positive
619.477	3.19294	0.029556	-1.6713	positive
283.281	4.8253	0.0262171	-1.67153	positive
210.148	2.88426	0.0440947	-1.67203	positive
417.117	2.39334	0.0741553	-1.67224	positive
581.148	2.71126	0.0991411	-1.67261	positive
379.304	4.18586	0.0261731	-1.67284	positive
369.237	2.65382	0.0270044	-1.67354	positive
195.101	3.74012	0.0426659	-1.67449	positive
608.473	2.92468	0.081656	-1.67608	positive
167.079	0.76858	0.0568921	-1.67689	positive
197.117	3.58201	0.0272587	-1.67745	positive
385.28	2.28659	0.0791103	-1.67994	positive
422.252	4.21442	0.0516837	-1.68135	positive
556.905	4.63658	0.0779513	-1.68365	positive
469.374	2.76905	0.0707793	-1.68481	positive
238.07	2.88387	0.0598144	-1.68506	positive
384.321	3.02987	0.0598144	-1.68696	positive
399.332	2.26296	0.0421445	-1.68847	positive
523.42	3.22012	0.0723168	-1.68995	positive
300.227	2.33426	0.0682797	-1.69047	positive
352.258	2.66516	0.0697287	-1.6908	positive
580.929	5.54921	0.0345481	-1.69267	positive
357.293	2.75271	0.0643996	-1.69477	positive
566.426	2.66245	0.0736723	-1.69492	positive
571.234	3.56298	0.060728	-1.69535	positive
314.243	2.39177	0.0674685	-1.70042	positive
314.268	3.20338	0.0516837	-1.701	positive
371.197	3.97804	0.0647139	-1.70155	positive
756.029	5.45628	0.0353863	-1.70229	positive
594.457	2.8358	0.0861689	-1.70421	positive
922.691	5.61865	0.0391304	-1.70456	positive
679.509	2.56997	0.0265142	-1.70556	positive
285.24	2.15591	0.0441204	-1.70562	positive
389.254	2.65389	0.0265142	-1.70579	positive
292.078	3.16523	0.0923489	-1.70625	positive
453.138	2.98197	0.0736723	-1.70667	positive
291.203	3.02898	0.060728	-1.70941	positive
680.512	2.57023	0.0265142	-1.71045	positive
682.518	2.56984	0.0268169	-1.71115	positive
303.107	2.96076	0.096275	-1.7115	positive
602.942	5.53334	0.0441825	-1.71318	positive
275.172	2.76801	0.0549569	-1.71466	positive
255.064	2.395	0.0608238	-1.71628	positive
579.424	5.55114	0.0353863	-1.72044	positive
159.112	1.53599	0.0817493	-1.72192	positive
298.346	3.57155	0.0265142	-1.72369	positive
579.926	5.55115	0.0363525	-1.72421	positive
443.333	4.83486	0.0892141	-1.72693	positive
295.237	3.23587	0.0590127	-1.72696	positive
465.342	2.69385	0.0778788	-1.72696	positive
630.476	4.33288	0.0623194	-1.72706	positive
285.742	2.15081	0.0435892	-1.72778	positive
177.127	3.77857	0.0261731	-1.7282	positive
509.405	3.08087	0.0839323	-1.72829	positive
253.191	2.76032	0.0586202	-1.72915	positive
622.944	4.59408	0.0716545	-1.7293	positive
334.209	2.4089	0.0695701	-1.72934	positive
242.176	3.09368	0.0828314	-1.72937	negative
646.968	5.50693	0.0370208	-1.73015	positive
811.558	4.31842	0.0822658	-1.73079	positive
406.303	3.02976	0.0502986	-1.73116	positive
369.237	2.88449	0.0279651	-1.73235	positive
601.437	5.53837	0.0512949	-1.7328	positive
657.532	5.69443	0.0427396	-1.73551	positive
320.194	2.35097	0.0599522	-1.73586	positive
189.134	0.440576	0.0669778	-1.73662	positive
400.299	2.3335	0.0890033	-1.7373	positive
213.177	2.47599	0.029556	-1.73902	positive
126.101	2.03193	0.051689	-1.7393	positive
376.256	2.69097	0.0643996	-1.73952	positive
327.179	3.75924	0.0264283	-1.73953	positive
481.374	2.84556	0.0928939	-1.74121	positive
487.324	2.69207	0.0801466	-1.74244	positive
810.554	4.32193	0.0819595	-1.74347	positive
335.123	2.69207	0.0877012	-1.74449	positive
545.402	3.21338	0.0719868	-1.74455	positive
492.35	2.20057	0.0607507	-1.74509	positive
145.133	0.836668	0.0323291	-1.74561	positive
921.687	5.61911	0.0265142	-1.74588	positive
347.267	2.77027	0.096275	-1.74633	positive
833.636	5.64662	0.0399933	-1.7464	positive
336.225	2.3925	0.0728468	-1.74674	positive
172.06	2.23767	0.0809771	-1.74685	positive
672.414	3.80536	0.0741835	-1.74829	positive
394.305	3.00952	0.0576853	-1.74876	positive
681.515	2.57004	0.0265142	-1.74943	positive
163.075	3.74088	0.0261731	-1.75013	positive
224.055	2.88536	0.0504662	-1.75069	positive
246.133	2.85764	0.0736723	-1.75221	positive
596.907	4.43758	0.0279497	-1.75245	positive
534.391	4.65108	0.0718101	-1.75339	positive
344.227	2.26368	0.0652063	-1.75592	positive
209.117	3.74104	0.0261731	-1.75906	positive
578.918	4.62218	0.0716057	-1.75931	positive
311.268	3.49881	0.0576948	-1.76057	positive
204.086	2.24238	0.0773355	-1.76149	positive
927.658	2.62625	0.0335997	-1.76165	positive
391.275	2.82621	0.0422174	-1.76271	positive
482.367	5.67531	0.0375844	-1.7634	positive
298.248	2.23345	0.068195	-1.7635	positive
388.195	3.63957	0.0377182	-1.76526	positive
586.45	4.35074	0.0516837	-1.76595	positive
227.175	2.2618	0.0279784	-1.76788	positive
328.258	2.51011	0.0736723	-1.76798	positive
387.192	3.64007	0.0375844	-1.7688	positive
135.08	3.73998	0.0261731	-1.76884	positive
294.217	2.70078	0.0623194	-1.76918	positive
568.442	2.70117	0.0823564	-1.76925	positive
575.502	4.17669	0.0261731	-1.76992	positive
291.231	4.39982	0.0576853	-1.77066	positive
199.18	2.17421	0.0719868	-1.77144	positive
353.262	2.67233	0.0791103	-1.7738	positive
419.275	4.42343	0.0588816	-1.77831	positive
335.278	4.19507	0.0261731	-1.77871	positive
269.137	3.74406	0.0261731	-1.77886	positive
395.309	3.00976	0.0580912	-1.78008	positive
672.523	5.04928	0.0798203	-1.78019	positive
171.149	1.96678	0.038631	-1.78049	positive
393.246	2.24302	0.0294887	-1.78062	positive
210.148	2.67338	0.0295567	-1.78069	positive
397.316	2.25932	0.0695701	-1.7817	positive
364.256	2.65382	0.0643996	-1.78343	positive
117.139	0.394189	0.0419639	-1.78374	positive
156.138	2.62575	0.0410886	-1.78385	positive
285.075	2.90335	0.0765647	-1.78494	positive
390.272	2.82668	0.0481415	-1.78497	positive
409.174	3.64055	0.0268169	-1.7856	positive
734.518	5.46484	0.0272587	-1.78846	positive
229.085	3.75766	0.0294887	-1.78887	positive
242.146	3.74023	0.0264153	-1.79142	positive
270.141	3.74178	0.0261731	-1.79164	positive
312.263	2.3516	0.0669778	-1.79179	positive
206.044	2.88439	0.0576853	-1.79187	positive
767.531	4.3328	0.0761515	-1.79294	positive
399.295	2.32988	0.0824272	-1.79322	positive
332.33	3.64408	0.029556	-1.79424	positive
317.287	3.24348	0.0570213	-1.79525	positive
507.182	3.8569	0.0294887	-1.79546	positive
832.632	5.64667	0.0399933	-1.79796	positive
212.164	3.0461	0.0484465	-1.79813	positive
316.284	3.24291	0.0570213	-1.79815	positive
349.765	2.36995	0.0288843	-1.79918	positive
385.148	3.2589	0.061634	-1.79925	positive
378.272	2.75169	0.0516837	-1.79953	positive
416.287	3.0106	0.0475468	-1.8008	positive
125.098	2.03155	0.0410886	-1.80162	positive
187.144	2.13745	0.0783444	-1.80267	positive
235.141	2.37884	0.0736723	-1.80371	positive
413.311	2.41058	0.0669778	-1.80426	positive
331.129	3.64007	0.0345629	-1.80646	positive
588.408	2.65435	0.0648592	-1.80667	positive
369.19	3.91359	0.029556	-1.8082	positive
668.479	5.49455	0.032264	-1.80992	positive
537.294	2.47682	0.0303912	-1.80999	positive
552.41	2.60686	0.0736723	-1.81016	positive
297.169	3.78409	0.027482	-1.81077	positive
483.148	2.95186	0.0778788	-1.81493	positive
196.133	2.70117	0.0323825	-1.81583	positive
480.424	5.71876	0.0329612	-1.81759	positive
170.042	0.489303	0.0471388	-1.8184	positive
370.294	4.42726	0.0329612	-1.81928	positive
349.264	2.36995	0.0279784	-1.82233	positive
578.417	4.62218	0.0643996	-1.8225	positive
215.175	2.49377	0.0576948	-1.82764	positive
386.151	3.26101	0.0647416	-1.82791	positive
304.11	3.26112	0.0623194	-1.82831	positive
777.541	5.45406	0.0507842	-1.82881	positive
304.299	3.68734	0.029556	-1.82936	positive
184.06	2.28267	0.0598245	-1.83302	positive
134.071	2.72025	0.073067	-1.83358	positive
198.148	2.84065	0.0268169	-1.83498	positive
258.217	2.02045	0.0618829	-1.83605	positive
399.249	4.2053	0.0484465	-1.83821	positive
601.939	5.5337	0.0287041	-1.83893	positive
261.057	1.32859	0.0796463	-1.84087	positive
508.185	3.8569	0.0279497	-1.84241	positive
596.405	4.43829	0.0375844	-1.84785	positive
461.308	2.62652	0.0819256	-1.84855	positive
702.533	4.77699	0.0441825	-1.84869	positive
479.358	2.78821	0.0710902	-1.84878	positive
398.324	2.2461	0.0363525	-1.85007	positive
183.149	2.79979	0.027482	-1.85171	positive
623.952	5.52231	0.028311	-1.85339	positive
107.086	3.74023	0.0261731	-1.8535	positive
680.482	4.36824	0.0783444	-1.85447	positive
439.327	2.61899	0.0643996	-1.85468	positive
329.195	3.78505	0.028311	-1.85592	positive
552.379	4.4687	0.0270509	-1.85612	positive
291.252	4.19548	0.0273842	-1.8563	positive
128.07	0.782313	0.045739	-1.8566	positive
436.398	5.71403	0.0324949	-1.85664	positive
645.965	5.51213	0.0288843	-1.85687	positive
623.45	5.52242	0.0279784	-1.85802	positive
745.583	5.674	0.0306343	-1.85907	positive
132.866	2.47015	0.0264153	-1.86155	negative
485.2	3.8555	0.066938	-1.86283	positive
298.212	2.35207	0.0643996	-1.86477	positive
308.052	3.1652	0.0700881	-1.86511	positive
201.195	2.26101	0.0475468	-1.86654	positive
270.225	3.02898	0.0582694	-1.86681	positive
318.19	3.74023	0.0264153	-1.86768	positive
355.277	2.69232	0.0608562	-1.86888	positive
173.109	2.03263	0.0268169	-1.8696	positive
592.43	4.39039	0.0644042	-1.86983	positive
601.47	4.57254	0.0369621	-1.87001	positive
301.164	3.74506	0.0261731	-1.87118	positive
419.371	5.7139	0.029556	-1.87129	positive
225.159	2.51284	0.0623194	-1.87205	positive
432.279	2.34075	0.0308194	-1.87216	positive
254.194	2.76076	0.0574386	-1.8723	positive
303.107	3.26106	0.0618829	-1.87569	positive
114.091	2.28801	0.0261731	-1.87806	positive
333.251	2.66206	0.0643077	-1.87959	positive
284.233	2.14153	0.0753805	-1.87992	positive
503.355	2.84565	0.0582694	-1.88045	positive
199.144	2.22512	0.0576853	-1.88184	positive
377.259	2.6916	0.0329612	-1.8822	positive
505.371	2.92275	0.0821621	-1.88327	positive
173.984	0.551123	0.0265142	-1.88696	positive
622.443	4.59408	0.0588816	-1.88824	positive
418.242	3.91302	0.0306343	-1.88896	positive
332.133	3.63957	0.0363525	-1.88964	positive
355.281	4.84456	0.0844366	-1.88964	positive
646.466	5.51094	0.028311	-1.88998	positive
404.227	3.75522	0.0265142	-1.8908	positive
656.528	5.6948	0.0265142	-1.89106	positive
156.065	2.28256	0.0502435	-1.89208	positive
233.222	1.88617	0.028311	-1.8923	positive
429.317	4.611	0.0761515	-1.89296	positive
432.249	3.64135	0.0576853	-1.89409	positive
247.132	3.72624	0.0267908	-1.89465	positive
244.201	1.96272	0.0474711	-1.89612	positive
323.204	4.07875	0.0261731	-1.89883	positive
722.502	4.35201	0.061634	-1.90068	positive
433.253	3.64269	0.053999	-1.90195	positive
645.463	5.51221	0.0279497	-1.90215	positive
641.459	3.18438	0.0475468	-1.90256	positive
251.163	3.74012	0.0788202	-1.90343	positive
618.418	4.42733	0.0265184	-1.90518	positive
409.23	2.65665	0.0482171	-1.9076	positive
255.122	3.77273	0.0261731	-1.90764	positive
451.327	2.62597	0.0685137	-1.90798	positive
701.558	5.68467	0.0265142	-1.90821	positive
644.492	4.55414	0.027482	-1.9085	positive
414.32	4.4279	0.0482171	-1.90888	positive
667.476	5.4939	0.0279784	-1.90926	positive
723.505	4.35177	0.0616487	-1.91042	positive
602.44	5.53231	0.028311	-1.91071	positive
877.661	5.62998	0.0287041	-1.9114	positive
217.104	2.0965	0.041242	-1.91192	positive
170.092	0.416346	0.0701122	-1.91315	positive
700.554	5.68511	0.0265142	-1.91467	positive
274.164	2.76992	0.0335177	-1.91483	positive
515.355	2.87494	0.0505095	-1.91504	positive
265.143	3.77907	0.0279784	-1.91637	positive
355.174	3.75766	0.0261731	-1.91693	positive
612.502	5.70436	0.0265142	-1.91928	positive
399.307	4.83835	0.085223	-1.9194	positive
636.458	5.58086	0.0261731	-1.91966	positive
229.031	0.680587	0.0464744	-1.91982	positive
613.505	5.70568	0.0268169	-1.92044	positive
642.462	3.18438	0.0475468	-1.92218	positive
357.115	2.78757	0.0847467	-1.92274	positive
502.227	3.8569	0.0652864	-1.92283	positive
244.104	3.72084	0.0261731	-1.92485	positive
568.476	5.71378	0.0265142	-1.92855	positive
389.197	3.63645	0.0337114	-1.92858	positive
477.34	2.69385	0.0682797	-1.92907	positive
744.58	5.67509	0.0265184	-1.92937	positive
624.453	5.52228	0.027482	-1.92956	positive
181.122	3.74073	0.0261731	-1.9323	positive
421.277	2.3431	0.0701122	-1.93344	positive
684.456	4.38088	0.0261731	-1.93434	positive
275.127	3.72131	0.0265142	-1.93562	positive
570.455	4.81561	0.0522737	-1.93724	positive
184.169	3.48983	0.0580912	-1.9383	positive
132.029	0.44085	0.0741553	-1.94316	negative
337.272	4.35074	0.0700096	-1.94356	positive
221.201	1.94708	0.0297895	-1.94424	positive
152.056	0.661733	0.0914337	-1.94607	positive
688.518	4.53783	0.0261731	-1.9476	positive
243.101	3.72095	0.0261731	-1.94932	positive
789.609	5.65801	0.0265142	-1.94948	positive
226.191	2.09522	0.0617596	-1.95176	positive
455.358	2.70117	0.0830538	-1.95228	positive
394.206	3.25168	0.0821522	-1.95384	positive
394.351	4.84433	0.0812855	-1.95385	positive
697.52	2.37377	0.0279497	-1.95564	positive
387.248	2.65467	0.0261731	-1.95566	positive
283.174	2.2161	0.0504623	-1.95625	positive
130.086	0.649925	0.0796179	-1.95627	positive
374.24	2.6542	0.0345481	-1.95732	positive
667.978	5.49423	0.0273842	-1.95799	positive
270.096	3.16532	0.072248	-1.95826	positive
483.389	2.92244	0.0810544	-1.96113	positive
788.606	5.6577	0.0264153	-1.9617	positive
525.454	5.71561	0.0265142	-1.96179	positive
600.931	4.60905	0.0599522	-1.96281	positive
385.148	3.8569	0.0474711	-1.96361	positive
271.153	4.4279	0.0294887	-1.96744	positive
213.159	2.3787	0.0519275	-1.96763	positive
690.492	5.48425	0.0267908	-1.97055	positive
624.954	5.52251	0.0264153	-1.97066	positive
778.043	5.45302	0.0264283	-1.97281	positive
491.355	2.77789	0.0509085	-1.97302	positive
276.13	3.72097	0.0264153	-1.97388	positive
475.324	4.25871	0.0272587	-1.97728	positive
527.433	4.82534	0.0576948	-1.97742	positive
662.946	4.39997	0.0261731	-1.97921	positive
291.122	3.42422	0.0287041	-1.97988	positive
195.122	4.76701	0.0455773	-1.98007	positive
920.684	5.61812	0.0264283	-1.98182	positive
318.299	3.31125	0.0733024	-1.98231	positive
185.128	2.14435	0.0623194	-1.98399	positive
584.471	5.07213	0.0791103	-1.98549	positive
406.242	3.77441	0.0265142	-1.98611	positive
523.141	2.95201	0.081656	-1.98617	positive
725.513	5.53644	0.0261731	-1.98697	positive
524.45	5.71497	0.0265142	-1.98883	positive
600.43	4.6091	0.0441825	-1.98918	positive
613.415	2.70167	0.0294887	-1.98929	positive
177.054	2.68757	0.0548724	-1.98932	positive
261.111	3.7428	0.0273586	-1.9894	positive
397.293	4.42343	0.0391304	-1.99212	positive
180.065	2.65485	0.0294887	-1.99308	positive
498.398	4.37944	0.027482	-1.99398	positive
410.233	2.65425	0.0483659	-1.99463	positive
712.505	5.47445	0.0264153	-1.99797	positive
109.074	2.03193	0.0265142	-1.99896	positive
226.18	3.08776	0.0502435	-2.00125	positive
173.164	1.98462	0.0512949	-2.00165	positive
689.489	5.48419	0.0265142	-2.00233	positive
319.303	3.31818	0.0630744	-2.0028	positive
387.192	3.89476	0.0377182	-2.00327	positive
681.487	5.55743	0.0293136	-2.00499	positive
407.245	3.77441	0.0264153	-2.00703	positive
467.19	3.85575	0.0427396	-2.00774	positive
386.151	3.85633	0.0474711	-2.00873	positive
130.159	2.26927	0.0279784	-2.0094	positive
158.153	3.17483	0.0419639	-2.01039	positive
454.372	4.39038	0.027482	-2.01083	positive
689.99	5.48419	0.0265142	-2.01148	positive
145.097	0.777152	0.0447023	-2.01362	positive
527.396	5.65155	0.0303912	-2.01375	positive
458.346	4.4212	0.0483659	-2.01534	positive
531.261	3.86096	0.0717994	-2.01742	positive
459.349	4.42343	0.0516837	-2.02007	positive
172.169	3.39338	0.0477685	-2.02053	positive
357.189	3.78413	0.0264153	-2.02167	positive
468.388	4.60368	0.0312134	-2.02304	positive
965.714	5.59986	0.0264153	-2.02402	positive
964.71	5.6011	0.0265184	-2.02424	positive
551.353	4.39982	0.0616487	-2.02454	positive
343.306	1.99668	0.028311	-2.02457	positive
140.107	2.67298	0.0421957	-2.027	positive
540.445	5.08173	0.0855962	-2.02717	positive
405.226	4.22435	0.0322788	-2.02802	positive
530.258	3.85577	0.0686665	-2.02834	positive
437.288	4.53781	0.083456	-2.02852	positive
526.429	4.82528	0.0481969	-2.0309	positive
570.921	5.61931	0.0261731	-2.03191	positive
507.389	3.01004	0.0516837	-2.03272	positive
350.325	4.84443	0.0801048	-2.03393	positive
571.459	4.8156	0.0363525	-2.03566	positive
504.882	5.66569	0.0435892	-2.03642	positive
649.412	2.86991	0.0288843	-2.03653	positive
341.265	4.62063	0.0270044	-2.03732	positive
662.443	4.39993	0.0261731	-2.03894	positive
241.19	2.6916	0.0512949	-2.03912	positive
569.48	5.71266	0.0261731	-2.03921	positive
480.362	2.78736	0.0603581	-2.04289	positive
410.346	4.39982	0.0268169	-2.04331	positive
377.179	3.25164	0.0733047	-2.04371	positive
570.419	5.62274	0.0370208	-2.04388	positive
349.293	4.40823	0.0262171	-2.04401	positive
256.068	2.39181	0.0736723	-2.04494	positive
557.444	4.58235	0.0312134	-2.04656	positive
483.407	4.83469	0.0580912	-2.04725	positive
614.481	4.79923	0.0345481	-2.04773	positive
1009.74	5.58944	0.0266492	-2.04924	positive
463.324	2.63427	0.0509085	-2.05008	positive
615.485	4.79775	0.0345481	-2.05012	positive
585.475	5.07217	0.0762558	-2.05042	positive
196.169	3.48002	0.0710902	-2.05159	positive
453.174	3.85511	0.0420742	-2.05177	positive
399.164	3.5675	0.0378951	-2.05269	positive
556.404	4.63845	0.0261731	-2.05273	positive
1053.77	5.57482	0.0265142	-2.05285	positive
278.247	4.346	0.0647935	-2.05404	positive
441.319	4.41916	0.0441204	-2.05428	positive
468.193	3.85511	0.041242	-2.05654	positive
505.383	5.66225	0.0264153	-2.05858	positive
1008.74	5.58941	0.0265142	-2.05972	positive
256.081	3.16528	0.068195	-2.06217	positive
333.299	4.84456	0.0736723	-2.06238	positive
389.792	2.64485	0.0892141	-2.06303	positive
529.371	3.02129	0.0462469	-2.06396	positive
298.273	3.31818	0.0556169	-2.06475	positive
321.224	4.5046	0.0669778	-2.06533	positive
600.466	4.57031	0.0363525	-2.06552	positive
373.232	2.46673	0.0322788	-2.06633	positive
317.122	2.78487	0.0572256	-2.06673	positive
193.162	0.499813	0.0938406	-2.06714	positive
249.027	0.693765	0.0370208	-2.06771	positive
421.345	3.40027	0.0870596	-2.06858	positive
549.409	5.63699	0.0410281	-2.06886	positive
503.375	4.41777	0.0509085	-2.07211	positive
644.456	4.57972	0.0261731	-2.07248	positive
556.44	4.58223	0.0294887	-2.0796	positive
244.117	2.84565	0.0550531	-2.08066	positive
431.133	2.7297	0.0475468	-2.08206	positive
628.434	2.87059	0.0261731	-2.08289	positive
634.45	4.37874	0.0619433	-2.08438	positive
132.08	3.74023	0.0261731	-2.0859	positive
733.515	5.46457	0.0261731	-2.08635	positive
145.068	2.05909	0.0669778	-2.089	positive
496.419	5.09136	0.0890194	-2.09004	positive
755.528	5.45535	0.0261731	-2.09231	positive
168.138	3.12082	0.0640729	-2.09281	positive
395.355	4.84424	0.0700096	-2.09563	positive
1052.76	5.57317	0.0265142	-2.09773	positive
501.34	2.79701	0.0509085	-2.09878	positive
186.185	3.59212	0.0548724	-2.10009	positive
185.164	2.07048	0.0526927	-2.10272	positive
170.059	2.3697	0.0471388	-2.1036	positive
614.445	5.59243	0.0294887	-2.10535	positive
272.1	3.1652	0.0686968	-2.10621	positive
574.392	4.45671	0.0261731	-2.10791	positive
421.351	4.84442	0.0617088	-2.10811	positive
592.933	5.60852	0.0279497	-2.10915	positive
547.401	4.40016	0.0455773	-2.11074	positive
266.076	0.507784	0.0872249	-2.11234	positive
173.078	1.95792	0.0293373	-2.11249	positive
319.283	4.62104	0.027482	-2.11666	positive
635.453	4.38068	0.0427396	-2.1183	positive
546.398	4.40423	0.0443143	-2.12205	positive
614.947	5.59816	0.0279497	-2.12261	positive
272.232	2.09136	0.0594203	-2.12406	positive
440.357	4.17703	0.0261731	-2.12639	positive
640.932	4.40972	0.0261731	-2.12764	positive
658.507	4.78678	0.028311	-2.12801	positive
408.339	4.61115	0.0264283	-2.12905	positive
590.424	4.38971	0.0410783	-2.13024	positive
906.68	2.62561	0.0261731	-2.13357	positive
380.336	4.61859	0.0568179	-2.13556	positive
1140.81	5.55119	0.0261731	-2.1366	positive
627.431	2.87357	0.0261731	-2.13844	positive
1096.79	5.5609	0.0261731	-2.14079	positive
1184.84	5.5415	0.0261731	-2.14343	positive
385.291	4.61255	0.0522737	-2.14483	positive
245.185	2.06865	0.0377182	-2.14925	positive
620.473	2.97067	0.0512949	-2.14956	positive
1097.79	5.56127	0.0261731	-2.15003	positive
640.43	4.41316	0.0261731	-2.15215	positive
485.346	4.41382	0.0363525	-2.15242	positive
482.403	4.83485	0.045809	-2.153	positive
170.153	3.29626	0.0564556	-2.15319	positive
616.439	2.8358	0.0363525	-2.15429	positive
378.328	4.84433	0.0689896	-2.15584	positive
512.378	4.66929	0.0272587	-2.15919	positive
636.456	4.38068	0.0394179	-2.15978	positive
636.96	5.58017	0.028311	-2.16081	positive
591.427	4.39031	0.0408714	-2.16096	positive
381.117	2.73033	0.0682797	-2.1627	positive
734.017	5.46484	0.0262171	-2.1632	positive
119.085	3.68792	0.0533182	-2.16389	positive
593.435	5.60851	0.0261731	-2.16603	positive
438.377	4.84446	0.0576853	-2.1694	positive
336.31	4.6207	0.029556	-2.17092	positive
712.004	5.47451	0.0261731	-2.17126	positive
452.393	5.09146	0.0844643	-2.17227	positive
146.117	2.14655	0.027482	-2.17409	positive
502.372	4.41447	0.0477685	-2.176	positive
615.448	5.59243	0.0434365	-2.1819	positive
439.381	4.83767	0.0643996	-2.18227	positive
283.717	2.65357	0.0643996	-2.18282	positive
1079.78	5.6336	0.0261731	-2.18503	positive
711.502	5.47448	0.0261731	-2.18969	positive
377.325	4.84443	0.0628196	-2.18999	positive
659.474	5.57023	0.0265142	-2.19192	positive
637.461	5.58017	0.028311	-2.19945	positive
144.065	2.05923	0.0583213	-2.20032	positive
143.034	2.2335	0.0568921	-2.20426	negative
658.471	5.56976	0.028311	-2.20621	positive
163.038	0.544963	0.0261731	-2.2122	positive
171.149	0.833987	0.0736723	-2.21312	positive
345.245	4.45756	0.0483659	-2.21804	positive
548.908	5.63699	0.0261731	-2.22154	positive
504.38	5.66575	0.0268169	-2.22417	positive
408.367	5.09135	0.0923689	-2.22718	positive
592.432	5.60809	0.0261731	-2.2293	positive
142.122	2.82889	0.0441204	-2.23097	positive
339.288	4.42864	0.081656	-2.23216	positive
356.351	3.5771	0.0830538	-2.23339	positive
811.481	3.51349	0.081656	-2.23354	positive
202.179	0.485235	0.0509085	-2.23379	positive
109.029	2.0966	0.0401194	-2.234	positive
104.107	0.438537	0.0652864	-2.23757	positive
373.176	3.65541	0.0359491	-2.23764	positive
157.141	3.03957	0.0505095	-2.24071	positive
325.292	4.40823	0.081656	-2.24193	positive
156.138	3.03946	0.0419639	-2.24398	positive
324.288	4.40951	0.0812855	-2.24446	positive
320.287	4.62059	0.0265142	-2.24574	positive
747.024	5.52689	0.0279497	-2.24653	positive
383.309	2.95176	0.0322788	-2.24777	positive
435.366	5.09136	0.0812855	-2.24943	positive
243.047	1.90898	0.0293136	-2.25186	positive
513.417	4.59255	0.0294887	-2.25223	positive
548.406	5.63696	0.0261731	-2.25776	positive
571.422	5.61931	0.0261731	-2.26026	positive
453.396	5.09047	0.0830065	-2.27093	positive
239.074	3.46146	0.071241	-2.27259	positive
156.138	3.24196	0.0522737	-2.27767	positive
391.34	5.09138	0.0844366	-2.27787	positive
280.263	3.31006	0.0475468	-2.2818	positive
238.07	3.46078	0.0669778	-2.28398	positive
334.302	4.84442	0.0643996	-2.28768	positive
364.312	4.61859	0.0294887	-2.28974	positive
526.393	5.64814	0.0267908	-2.2902	positive
210.076	2.97289	0.0686665	-2.29054	positive
813.487	3.51465	0.0796463	-2.29382	positive
130.122	2.6717	0.0264283	-2.29589	positive
363.309	4.61716	0.0287041	-2.30322	positive
507.327	4.40974	0.0482625	-2.30428	positive
680.484	5.55395	0.0261731	-2.30649	positive
814.621	5.71403	0.0261731	-2.30698	positive
703.5	5.54606	0.0261731	-2.30935	positive
497.422	5.09136	0.0737578	-2.31077	positive
409.37	5.09137	0.08501	-2.31087	positive
219.051	2.23356	0.0550531	-2.31234	negative
424.362	4.61122	0.0288843	-2.31524	positive
174.075	2.01388	0.0643996	-2.31524	positive
133.049	0.791748	0.0553502	-2.31785	negative
1035.76	5.64966	0.0647416	-2.32317	positive
298.256	3.36729	0.0279784	-2.32539	positive
128.107	2.67142	0.0370208	-2.32856	positive
381.339	4.62079	0.0323291	-2.33429	positive
407.335	4.61122	0.0294887	-2.33614	positive
425.365	4.61115	0.029576	-2.33834	positive
144.138	3.02898	0.0264153	-2.341	positive
658.972	5.56979	0.0264283	-2.34177	positive
512.414	4.59303	0.0268169	-2.34341	positive
347.314	5.09183	0.0865147	-2.35059	positive
145.133	0.506574	0.0623194	-2.35516	positive
469.391	4.60187	0.030627	-2.35684	positive
348.318	5.09137	0.083456	-2.35726	positive
274.227	4.59188	0.0324949	-2.36142	positive
308.864	0.0410602	0.0643996	-2.36248	negative
683.547	5.75261	0.0261731	-2.37046	positive
635.397	2.70282	0.0643996	-2.37762	positive
815.625	5.71398	0.0288843	-2.38181	positive
451.361	4.60212	0.0265142	-2.38198	positive
133.06	0.436519	0.0345481	-2.38715	positive
421.109	2.73076	0.0669932	-2.38784	positive
768.536	5.5226	0.0265142	-2.40075	positive
364.341	5.09135	0.0892141	-2.40229	positive
154.122	2.93227	0.0434749	-2.40428	positive
506.44	5.77737	0.0261731	-2.411	positive
392.344	5.09136	0.0823034	-2.41288	positive
727.573	5.73826	0.0261731	-2.4131	positive
771.599	5.7236	0.029556	-2.41731	positive
638.518	5.75794	0.0261731	-2.42173	positive
196.06	2.72005	0.0261731	-2.42928	positive
198.075	2.00471	0.0312134	-2.43079	positive
725.011	5.53837	0.0261731	-2.43119	positive
605.182	3.54988	0.0273795	-2.43529	positive
273.224	4.59194	0.0324327	-2.43871	positive
746.523	5.52689	0.0264153	-2.44119	positive
375.252	4.30345	0.0736723	-2.44236	positive
182.154	3.31938	0.0576853	-2.44359	positive
491.874	5.6052	0.0261731	-2.44716	positive
682.544	5.75166	0.0261731	-2.45697	positive
548.404	4.39993	0.027482	-2.45772	positive
132.102	0.984227	0.0516837	-2.46545	positive
130.05	0.473503	0.0265142	-2.47079	positive
680.986	5.55874	0.0261731	-2.47144	positive
550.466	5.77266	0.0261731	-2.47557	positive
157.049	1.91894	0.027482	-2.47737	positive
190.07	1.94769	0.0483659	-2.48123	positive
387.192	4.24703	0.0949487	-2.48211	positive
702.998	5.54606	0.0261731	-2.4832	positive
769.038	5.52242	0.0261731	-2.4874	positive
661.301	4.49497	0.0863767	-2.49308	positive
724.51	5.53837	0.0261731	-2.49556	positive
580.442	2.73994	0.0592514	-2.49723	positive
396.8	2.69207	0.0870504	-2.50016	positive
179.06	0.379354	0.0512949	-2.51246	positive
238.07	3.15595	0.0580912	-2.52207	positive
463.301	4.41915	0.0395508	-2.52951	positive
467.412	5.38418	0.0949487	-2.53968	positive
662.304	4.49155	0.0861365	-2.54394	positive
702.497	5.54259	0.0261731	-2.54619	positive
194.117	0.513965	0.0261731	-2.54936	positive
726.57	5.73826	0.0261731	-2.54974	positive
149.063	0.494603	0.0548525	-2.55092	positive
322.209	2.32585	0.0261731	-2.55127	positive
1034.75	5.64672	0.029556	-2.56088	positive
491.297	4.53372	0.0267908	-2.56591	positive
575.501	3.79356	0.0395508	-2.56843	positive
650.416	2.87208	0.0261731	-2.56857	positive
147.076	0.474634	0.0387319	-2.57208	positive
947.703	5.67536	0.0265142	-2.58044	positive
162.076	0.785137	0.0512949	-2.58501	positive
902.674	5.68837	0.0261731	-2.59054	positive
257.084	2.82641	0.0844681	-2.59787	positive
1078.78	5.63699	0.0268169	-2.60367	positive
238.091	1.91185	0.0279784	-2.6145	positive
256.081	2.82823	0.0666868	-2.62461	positive
903.677	5.69016	0.0261731	-2.64053	positive
859.651	5.70369	0.0261731	-2.64712	positive
594.492	5.7712	0.0261731	-2.64804	positive
163.079	0.514916	0.0556363	-2.65345	positive
770.596	5.72523	0.0261731	-2.65556	positive
120.081	2.24122	0.0261731	-2.66106	positive
180.101	2.24238	0.0261731	-2.66504	positive
679.479	4.36592	0.029556	-2.67423	positive
134.044	0.447043	0.0522737	-2.67437	positive
415.21	3.68805	0.0745817	-2.6751	positive
991.729	5.6658	0.0261731	-2.67725	positive
171.026	1.42452	0.0439258	-2.69315	positive
163.079	0.785201	0.0509085	-2.69594	positive
990.726	5.66569	0.0261731	-2.69831	positive
1122.8	5.61806	0.0261731	-2.70397	positive
946.7	5.67536	0.0261731	-2.71128	positive
160.096	2.19654	0.0949487	-2.71473	positive
858.647	5.7026	0.0261731	-2.72111	positive
272.258	4.19822	0.0370208	-2.72116	positive
724.508	4.35046	0.0272215	-2.72899	positive
542.424	4.36348	0.0261731	-2.74718	positive
116.034	0.493364	0.0262171	-2.7555	positive
373.129	3.41943	0.0363525	-2.75555	negative
602.424	2.73934	0.0421799	-2.75744	positive
259.132	3.76009	0.0764334	-2.76256	positive
243.047	2.23689	0.0326608	-2.78654	positive
102.055	0.494603	0.0261731	-2.79589	positive
162.076	0.520492	0.0415805	-2.80615	positive
312.227	2.40613	0.0268169	-2.82641	positive
401.336	3.32905	0.0516837	-2.8341	positive
280.092	0.49434	0.0741553	-2.86325	positive
130.05	0.78735	0.0656632	-2.86745	positive
176.091	1.55385	0.0261731	-2.86765	positive
148.06	0.494603	0.0265142	-2.88121	positive
129.018	1.38804	0.0345629	-2.89631	negative
204.123	1.96549	0.0737578	-2.90048	positive
152.07	0.503551	0.0434365	-2.90861	positive
102.055	0.785137	0.0329612	-2.91289	positive
302.195	3.32929	0.0261731	-2.91483	positive
166.086	2.02493	0.0323291	-2.95039	positive
120.081	2.02963	0.0337114	-3.03055	positive
656.345	4.48584	0.0869298	-3.09986	positive
639.319	4.49556	0.0821621	-3.10194	positive
640.322	4.489	0.0821621	-3.1026	positive
678.476	4.36348	0.0261731	-3.13523	positive
641.325	4.48532	0.0821621	-3.15088	positive
905.676	2.62575	0.00982685	-3.16808	positive
526.895	5.6504	0.0261731	-3.19891	positive
637.303	4.6595	0.0949487	-3.20158	positive
473.104	2.38275	0.0467678	-3.22893	positive
138.055	0.483268	0.0761515	-3.41066	positive
235.107	2.20092	0.0295624	-3.44147	positive
275.102	2.28948	0.0588816	-3.49152	positive
353.388	3.85496	0.0370208	-3.61715	positive
325.357	3.68547	0.0444188	-3.68228	positive
171.005	0.45798	0.0619497	-3.79502	negative
191.019	0.483413	0.0783718	-3.86648	negative
326.36	3.68734	0.0741553	-4.00466	positive
221.091	2.06438	0.0736723	-4.09153	positive
